# Supplementary material for: Septin multimer autoantibodies in severe motor neuropathy mimicking lower motor neuron disease
Source: Brain. 2026 Jun 8;149(8):2731–46. doi: 10.1093/brain/awag183 (PMC13431799; doi:10.1093/brain/awag183)
Supplement: awag183_Supplementary_Data [file awag183_supplementary_data.zip]

Archive with 4 entries (4 files):
- brain-2025-02186-File009.xlsx
- brain-2025-02186-File010.pdf
- Video_1_Septin_corr.mp4
- Video_Septin_2_corr.mp4
