# Supplementary material for: Septin multimer autoantibodies in severe motor neuropathy mimicking lower motor neuron disease
Source: Brain. 2026 Jun 8;149(8):2731–46. doi: 10.1093/brain/awag183 (PMC13431799; doi:10.1093/brain/awag183)
Supplement: awag183_Supplementary_Data [file awag183_supplementary_data.zip › brain-2025-02186-File009.xlsx]

## Sheet: proteinGroups_perseus_new_imp
id	Protein IDs	Majority protein IDs	Protein names	Gene names	Fasta headers	Number of proteins	Peptides	Razor + unique peptides	Unique peptides	Sequence coverage [%]	Unique + razor sequence coverage [%]	Unique sequence coverage [%]	Mol. weight [kDa]	Q-value	Score	Intensity	iBAQ	MS/MS count	Median IBAQ patient S	Median IBAQ patient S buffer	T-Test bait against control	sciatic_nerv_patient_1	sciatic_nerv_patient_1_buffer	p-value sciatic_nerv_patient_1	q-value sciatic_nerv_patient_1	Difference sciatic_nerv_patient_1 (enrichment)	p-value sciatic_nerv_patient_1_buffer	q-value sciatic_nerv_patient_1_buffer	Difference sciatic_nerv_patient_1_buffer (enrichment)	log2 transformed LFQ intensities (imputed)	sciatic_nerv_patient_1_1	sciatic_nerv_patient_1_2	sciatic_nerv_patient_1_3	sciatic_nerv_patient_1_buffer_1	sciatic_nerv_patient_1_buffer_2	sciatic_nerv_patient_1_buffer_3		Peptides sciatic_nerv_patient_1_1	Peptides sciatic_nerv_patient_1_2	Peptides sciatic_nerv_patient_1_3	Peptides sciatic_nerv_patient_1_buffer_1	Peptides sciatic_nerv_patient_1_buffer_2	Peptides sciatic_nerv_patient_1_buffer_3	Sequence coverage sciatic_nerv_patient_1_1 [%]	Sequence coverage sciatic_nerv_patient_1_2 [%]	Sequence coverage sciatic_nerv_patient_1_3 [%]	Sequence coverage sciatic_nerv_patient_1_buffer_1 [%]	Sequence coverage sciatic_nerv_patient_1_buffer_2 [%]	Sequence coverage sciatic_nerv_patient_1_buffer_3 [%]
326	Q8CBB6;U3KQK0;Q9D2U9;Q99880;Q99879;Q99877;Q93079;Q8N257;Q8CGP2;Q8CGP1;Q8CGP0;Q6ZWY9;Q64525;Q64524;Q64478;Q64475;Q5QNW6;Q16778;P62807;P58876;P57053;P33778;P23527;P10854;P10853;P06899;O60814;Q5QNW6-2;Q8CGP2-2;A0A2R8Y619;Q96A08;P70696	Q8CBB6;U3KQK0;Q9D2U9;Q99880;Q99879;Q99877;Q93079;Q8N257;Q8CGP2;Q8CGP1;Q8CGP0;Q6ZWY9;Q64525;Q64524;Q64478;Q64475;Q5QNW6;Q16778;P62807;P58876;P57053;P33778;P23527;P10854;P10853;P06899;O60814;Q5QNW6-2;Q8CGP2-2;A0A2R8Y619;Q96A08;P70696	Histone H2B;Histone H2B type 3-A;Histone H2B type 1-L;Histone H2B type 1-M;Histone H2B type 1-N;Histone H2B type 1-H;Histone H2B type 3-B;Histone H2B type 1-P;Histone H2B type 1-K;Histone H2B type 1-C/E/G;Histone H2B type 2-B;Histone H2B type 2-E;Histone H2B type 1-B;Histone H2B type 2-F;Histone H2B type 1-C/E/F/G/I;Histone H2B type 1-D;Histone H2B type F-S;Histone H2B type 1-O;Histone H2B type 1…	Hist1h2br;HIST1H2BN;Hist3h2ba;HIST1H2BL;HIST1H2BM;HIST1H2BH;HIST3H2BB;Hist1h2bp;Hist1h2bk;Hist3h2bb;Hist1h2bc;Hist2h2bb;Hist2h2be;Hist1h2bh;Hist1h2bb;HIST2H2BF;HIST2H2BE;HIST1H2BC;HIST1H2BD;H2BFS;HIST1H2BB;HIST1H2BO;Hist1h2bm;Hist1h2bf;HIST1H2BJ;HIST1H2BK;HIST1H2BA;Hist1h2ba	tr|Q8CBB6|Q8CBB6_MOUSE Histone H2B OS=Mus musculus OX=10090 GN=Hist1h2bq PE=2 SV=1;tr|U3KQK0|U3KQK0_HUMAN Histone H2B OS=Homo sapiens OX=9606 GN=H2BC15 PE=1 SV=1;sp|Q9D2U9|H2B3A_MOUSE Histone H2B type 3-A OS=Mus musculus OX=10090 GN=Hist3h2ba PE=1 SV=3;sp|	32	2	2	2	17.9	17.9	17.9	14.888	0	17.399	101080000	12635000	9	0	0				0.207383	0.907147	-0.81924	0.927892	0.4088	-2.47494		17.2451	20.1434	18.4172	17.4379	17.396	16.998		0	1	0	0	0	0	0	11.2	0	0	0	0
532	Q6P069-2;Q6P069;C9J0K6;P30626-3;P30626-2;P30626;B4DHQ6	Q6P069-2;Q6P069;C9J0K6;P30626-3;P30626-2;P30626	Sorcin	Sri;SRI	sp|Q6P069-2|SORCN_MOUSE Isoform 2 of Sorcin OS=Mus musculus OX=10090 GN=Sri;sp|Q6P069|SORCN_MOUSE Sorcin OS=Mus musculus OX=10090 GN=Sri PE=1 SV=1;tr|C9J0K6|C9J0K6_HUMAN Sorcin OS=Homo sapiens OX=9606 GN=SRI PE=1 SV=1;sp|P30626-3|SORCN_HUMAN Isoform 3 of S	7	8	8	8	38.3	38.3	38.3	20.296	0	19.969	92820000	7735000	13	0	0				0.184328	0.918575	-0.764239	0.734788	0.472276	-2.19622		17.5352	19.2459	18.3317	16.0942	17.5901	17.9917		0	0	0	0	0	0	0	0	0	0	0	0
201	A0A5H1ZRQ7;A0M8Q6	A0A5H1ZRQ7;A0M8Q6	Ig lambda-7 chain C region	IGLC7	tr|A0A5H1ZRQ7|A0A5H1ZRQ7_HUMAN Immunoglobulin lambda constant 7 (Fragment) OS=Homo sapiens OX=9606 GN=IGLC7 PE=1 SV=1;sp|A0M8Q6|IGLC7_HUMAN Immunoglobulin lambda constant 7 OS=Homo sapiens OX=9606 GN=IGLC7 PE=1 SV=3	2	4	1	1	52.8	16	16	11.196	0	2.3983	11003000	1571900	6	0	0				0.436127	0.811497	-0.867787	0.373446	0.724119	-0.772005		17.6935	16.3512	18.2548	17.3854	17.1176	18.0264		3	2	3	2	2	2	36.8	32.1	36.8	32.1	32.1	32.1
478	P42208;Q15019;Q15019-3;Q15019-2;F6WYM0;D3YYB1;D3Z3C0;C9J938;C9JB25;D3Z1S1;C9IZU3;D3YZU7;C9JZI2;A0A1B0GXJ2;C9JFT1;D3YV76;F8WB65;C9JT15;C9JSE7	P42208;Q15019;Q15019-3;Q15019-2;F6WYM0;D3YYB1;D3Z3C0	Septin-2	Sept2;SEPT2	sp|P42208|SEPT2_MOUSE Septin-2 OS=Mus musculus OX=10090 GN=Septin2 PE=1 SV=2;sp|Q15019|SEPT2_HUMAN Septin-2 OS=Homo sapiens OX=9606 GN=SEPTIN2 PE=1 SV=1;sp|Q15019-3|SEPT2_HUMAN Isoform 3 of Septin-2 OS=Homo sapiens OX=9606 GN=SEPTIN2;sp|Q15019-2|SEPT2_HUMA	19	21	21	2	69.5	69.5	7.5	41.525	0	323.31	8055400000	383590000	120	139350000	0		+		5.33435	0	11.0456	0.743866	0.437735	-4.48163		30.7852	28.7393	30.9349	17.4798	19.018	16.6962		19	13	19	0	0	0	63.2	51.8	67.6	0	0	0
278	E9Q1G8;E7ES33;E9Q9F5;E7EPK1;Q16181-2;O55131;Q16181;G3V1Q4;A0A0U1RRM2;Q5JXL7;A0A5F9ZGZ7;A0A0U1RRD1;S4R2P6;Q9DA97;Q6ZU15	E9Q1G8;E7ES33;E9Q9F5;E7EPK1;Q16181-2;O55131;Q16181;G3V1Q4	Septin-7	Sept7;SEPT7	tr|E9Q1G8|E9Q1G8_MOUSE Septin 7 OS=Mus musculus OX=10090 GN=Sept7 PE=1 SV=2;tr|E7ES33|E7ES33_HUMAN Septin-7 OS=Homo sapiens OX=9606 GN=SEPTIN7 PE=1 SV=3;tr|E9Q9F5|E9Q9F5_MOUSE Septin 7 OS=Mus musculus OX=10090 GN=Sept7 PE=1 SV=2;tr|E7EPK1|E7EPK1_HUMAN Sept	15	27	27	22	49.2	49.2	36.4	50.648	0	323.31	10170000000	442190000	177	134440000	0		+		7.46178	0	11.625	0.493921	0.594626	-3.35366		30.7471	28.8444	31.287	18.7107	17.8935	18.3255		23	15	24	0	0	0	45.5	39.6	47.1	0	0	0
134	A0A0J9YTY0;A0A0J9YUL3;Q8C1B7-3;Q8C1B7-2;Q8C1B7;D6RGI3;D6RER5;Q9NVA2;Q9NVA2-2;D6RDU5;H0Y961;A0A0J9YUV6;D6RDP1;D6R9Y6;A0A0J9YVA6;H0Y9G8	A0A0J9YTY0;A0A0J9YUL3;Q8C1B7-3;Q8C1B7-2;Q8C1B7;D6RGI3;D6RER5;Q9NVA2;Q9NVA2-2;D6RDU5;H0Y961	Septin-11	Sept11;SEPT11	tr|A0A0J9YTY0|A0A0J9YTY0_MOUSE Septin 11 OS=Mus musculus OX=10090 GN=Sept11 PE=1 SV=1;tr|A0A0J9YUL3|A0A0J9YUL3_MOUSE Septin 11 OS=Mus musculus OX=10090 GN=Sept11 PE=1 SV=1;sp|Q8C1B7-3|SEP11_MOUSE Isoform 3 of Septin-11 OS=Mus musculus OX=10090 GN=Septin11;	16	24	24	12	45.2	45.2	23.8	48.978	0	323.31	7387300000	351780000	98	100480000	0		+		7.66291	0	11.3157	0.474804	0.595163	-3.16145		30.2246	28.8622	30.9822	19.8179	17.0835	18.4225		21	14	23	0	0	0	40.7	31.5	43.5	0	0	0
538	Q80UG5-3;A2A6U3;Q80UG5;Q9UHD8-5;Q9UHD8-7;Q9UHD8-2;Q9UHD8;A0A6Q8PHC2;K7EJV0;K7EPY1;K7ENL0	Q80UG5-3;A2A6U3;Q80UG5	Septin-9	Septin-9	sp|Q80UG5-3|SEPT9_MOUSE Isoform 3 of Septin-9 OS=Mus musculus OX=10090 GN=Septin9;tr|A2A6U3|A2A6U3_MOUSE Septin 9 OS=Mus musculus OX=10090 GN=Sept9 PE=1 SV=1;sp|Q80UG5|SEPT9_MOUSE Septin-9 OS=Mus musculus OX=10090 GN=Septin9 PE=1 SV=1	11	38	38	15	60.4	60.4	23.8	64.774	0	323.31	5121100000	124900000	139	33215000	0		+		9.67712	0	11.3303	0.510747	0.582875	-3.26289		29.5642	28.033	30.4879	17.5034	18.7892	16.7687		27	13	35	0	0	0	48.1	24.1	56.9	0	0	0
221	B1AQZ0;B7ZC46;B1AQY9;Q8CHH9;Q8CHH9-2;A6NMH6;A6NFQ9;F8W8I8;Q92599-2;Q92599-4;Q92599;A0A087X142;Q92599-3;C9JV02;C9J4G8;E0CYM4;A0A0A0MRP8	B1AQZ0;B7ZC46;B1AQY9;Q8CHH9;Q8CHH9-2;A6NMH6;A6NFQ9;F8W8I8;Q92599-2;Q92599-4;Q92599;A0A087X142;Q92599-3	Septin-8	Sept8;SEPT8	tr|B1AQZ0|B1AQZ0_MOUSE Septin 8 OS=Mus musculus OX=10090 GN=Sept8 PE=1 SV=1;tr|B7ZC46|B7ZC46_MOUSE Septin 8 OS=Mus musculus OX=10090 GN=Sept8 PE=1 SV=1;tr|B1AQY9|B1AQY9_MOUSE Septin 8 OS=Mus musculus OX=10090 GN=Sept8 PE=1 SV=1;sp|Q8CHH9|SEPT8_MOUSE Septin	17	22	18	18	44.6	36	36	55.874	0	320.86	1757600000	83696000	59	23678000	0		+		6.64507	0	9.17163	0.662059	0.4905	-3.304		28.1923	26.3571	28.9326	18.9394	17.9431	16.6581		17	9	20	0	0	0	35.1	24.4	43.2	0	0	0
570	Q9Z1S5;Q9UH03-2;A0A2R8Y4H2;Q9UH03;Q9Z1S5-2;B1AHR1;A0A2R8W6V9;A0A2R8VHR7;B1AHR2;Q9UH03-3;A0A2R8VHB2	Q9Z1S5;Q9UH03-2;A0A2R8Y4H2;Q9UH03;Q9Z1S5-2;B1AHR1;A0A2R8W6V9;A0A2R8VHR7	Neuronal-specific septin-3	Sept3;SEPT3	sp|Q9Z1S5|SEPT3_MOUSE Neuronal-specific septin-3 OS=Mus musculus OX=10090 GN=Septin3 PE=1 SV=2;sp|Q9UH03-2|SEPT3_HUMAN Isoform 2 of Neuronal-specific septin-3 OS=Homo sapiens OX=9606 GN=SEPTIN3;tr|A0A2R8Y4H2|A0A2R8Y4H2_HUMAN Neuronal-specific septin-3 OS=H	11	13	13	13	36.9	36.9	36.9	40.037	0	68.197	394150000	19708000	31	5923200	0		+		7.96802	0	7.50579	0.49339	0.598299	-2.14649		26.2452	25.0642	26.5213	18.5462	18.0224	18.0967		9	7	12	0	0	0	25.7	19.1	34.6	0	0	0
569	Q9R1T4-2;Q9R1T4-3;Q9R1T4;B1AMS2;Q14141-2;Q14141-4;Q14141;A2A3W1;Q14141-3	Q9R1T4-2;Q9R1T4-3;Q9R1T4;B1AMS2;Q14141-2;Q14141-4;Q14141	Septin-6	Sept6;SEPT6	sp|Q9R1T4-2|SEPT6_MOUSE Isoform I of Septin-6 OS=Mus musculus OX=10090 GN=Septin6;sp|Q9R1T4-3|SEPT6_MOUSE Isoform V of Septin-6 OS=Mus musculus OX=10090 GN=Septin6;sp|Q9R1T4|SEPT6_MOUSE Septin-6 OS=Mus musculus OX=10090 GN=Septin6 PE=1 SV=4;tr|B1AMS2|B1AMS	9	16	5	5	35.8	19	19	48.763	0	311.24	311240000	15562000	17	4452400	0		+		6.3526	0	7.02339	0.224303	0.794281	-1.12176		25.3709	23.4325	26.6565	18.717	18.1334	19.0612		14	10	15	0	0	0	33.5	22.7	34.2	0	0	0
573	Q9Z2Q6;B7ZNM7;Q99719;E7EX32;E7EQM7;A0A338P729	Q9Z2Q6;B7ZNM7;Q99719;E7EX32;E7EQM7;A0A338P729	Septin-5	Sept5;SEPT5	sp|Q9Z2Q6|SEPT5_MOUSE Septin-5 OS=Mus musculus OX=10090 GN=Septin5 PE=1 SV=2;tr|B7ZNM7|B7ZNM7_MOUSE Sept5 protein OS=Mus musculus OX=10090 GN=Sept5 PE=1 SV=1;sp|Q99719|SEPT5_HUMAN Septin-5 OS=Homo sapiens OX=9606 GN=SEPTIN5 PE=1 SV=1;tr|E7EX32|E7EX32_HUMAN	6	9	9	1	30.1	30.1	3.3	42.747	0	66.947	295180000	13417000	31	3368800	0		+		9.72807	0	7.2075	0.427668	0.653639	-1.82185		25.2968	24.0876	25.8919	17.9345	17.0954	18.576		7	4	9	0	0	0	22.5	14.4	30.1	0	0	0
470	P28661-2;P28661;P28661-4;P28661-3;Q5ND18;Q5ND13;Q5ND09;J3KSZ7;P28661-6;P28661-5;O43236-5;O43236-2;O43236-3;O43236;O43236-4;O43236-7;J3QRU3;J3QLR2;A0A5F9ZHS9;J3QLA8;J3QRT6;O43236-6	P28661-2;P28661;P28661-4;P28661-3;Q5ND18;Q5ND13;Q5ND09;J3KSZ7;P28661-6;P28661-5;O43236-5;O43236-2;O43236-3;O43236;O43236-4;O43236-7;J3QRU3;J3QLR2;A0A5F9ZHS9;J3QLA8;J3QRT6;O43236-6	Septin-4	Sept4;SEPT4	sp|P28661-2|SEPT4_MOUSE Isoform 2 of Septin-4 OS=Mus musculus OX=10090 GN=Septin4;sp|P28661|SEPT4_MOUSE Septin-4 OS=Mus musculus OX=10090 GN=Septin4 PE=1 SV=1;sp|P28661-4|SEPT4_MOUSE Isoform 4 of Septin-4 OS=Mus musculus OX=10090 GN=Septin4;sp|P28661-3|SEP	22	6	6	6	16.8	16.8	16.8	52.997	0	19.585	74739000	2577200	12	555450	0		+		7.67125	0	5.42721	0.65808	0.512733	-1.90842		23.7904	22.755	23.9149	16.8722	17.7982	18.1844		3	2	6	0	0	0	7.2	4.1	16.8	0	0	0
376	P01782;P0DP04	P01782;P0DP04	Ig heavy chain V-III region DOB	IGHV3-43D	sp|P01782|HV309_HUMAN Immunoglobulin heavy variable 3-9 OS=Homo sapiens OX=9606 GN=IGHV3-9 PE=1 SV=2;sp|P0DP04|HV43D_HUMAN Immunoglobulin heavy variable 3-43D OS=Homo sapiens OX=9606 GN=IGHV3-43D PE=3 SV=1	2	5	1	1	28	9.3	9.3	12.945	0	1.6697	15334000	2555600	4	468440	0		+		3.36498	0.008	3.03753	0.249302	0.787933	-0.622526		20.5002	22.6957	20.2332	19.1924	18.4604	16.9922		4	4	4	3	3	2	28	28	28	18.6	18.6	15.3
382	P01834;A0A5H1ZRQ3	P01834;A0A5H1ZRQ3	Ig kappa chain C region	IGKC	sp|P01834|IGKC_HUMAN Immunoglobulin kappa constant OS=Homo sapiens OX=9606 GN=IGKC PE=1 SV=2;tr|A0A5H1ZRQ3|A0A5H1ZRQ3_HUMAN Immunoglobulin kappa constant (Fragment) OS=Homo sapiens OX=9606 GN=IGKC PE=1 SV=1	2	10	10	10	88.8	88.8	88.8	11.765	0	323.31	68436000000	13687000000	395	686810000	1431400000				0.101985	0.95404	0.259631	0.572367	0.581884	1.05958		30.5806	30.2327	30.5378	31.0794	31.1464	31.0452		7	8	9	7	7	7	84.1	84.1	88.8	84.1	84.1	84.1
181	A0A4W9A917;A0A286YES1;P01860	A0A4W9A917;A0A286YES1;P01860	Ig gamma-3 chain C region	IGHG3	tr|A0A4W9A917|A0A4W9A917_HUMAN Immunoglobulin heavy constant gamma 3 (Fragment) OS=Homo sapiens OX=9606 GN=IGHG3 PE=1 SV=1;tr|A0A286YES1|A0A286YES1_HUMAN Immunoglobulin heavy constant gamma 3 (Fragment) OS=Homo sapiens OX=9606 GN=IGHG3 PE=1 SV=1;sp|P01860|	3	26	26	12	69	69	46.2	41.215	0	323.31	300460000000	17674000000	1211	655340000	1740800000				0.252413	0.894424	-0.417269	0.937587	0.451277	1.07831		32.0854	32.5284	31.9416	33.5257	33.3801	33.2391		16	15	18	18	19	21	50.4	49.3	50.9	49.9	45.4	66.3
424	P0DOY3;P0DOY2;P0CF74	P0DOY3;P0DOY2		IGLC3	sp|P0DOY3|IGLC3_HUMAN Immunoglobulin lambda constant 3 OS=Homo sapiens OX=9606 GN=IGLC3 PE=1 SV=1;sp|P0DOY2|IGLC2_HUMAN Immunoglobulin lambda constant 2 OS=Homo sapiens OX=9606 GN=IGLC2 PE=1 SV=1	3	10	10	5	85.8	85.8	34.9	11.265	0	323.31	82171000000	11739000000	347	369810000	1093900000				0.106095	0.951741	0.519287	0.551064	0.572605	1.99098		30.4168	29.8553	30.3539	31.5684	31.3124	31.2773		8	6	7	4	4	5	67	67	67	55.7	55.7	74.5
391	P02747	P02747	Complement C1q subcomponent subunit C	C1QC	sp|P02747|C1QC_HUMAN Complement C1q subcomponent subunit C OS=Homo sapiens OX=9606 GN=C1QC PE=1 SV=3	1	8	8	8	38.8	38.8	38.8	25.773	0	198.5	51877000000	3990500000	153	231910000	274170000				0.426509	0.804962	3.20979	0.429088	0.641667	3.22425		30.7451	30.5317	30.487	30.4593	30.6967	30.6425		6	6	8	6	6	5	26.9	26.9	38.8	37.1	37.1	32.7
74	A0A0A0MS08;P01857;A0A0A0MS07	A0A0A0MS08;P01857;A0A0A0MS07	Ig gamma-1 chain C region	IGHG1	tr|A0A0A0MS08|A0A0A0MS08_HUMAN Immunoglobulin heavy constant gamma 1 (Fragment) OS=Homo sapiens OX=9606 GN=IGHG1 PE=1 SV=1;sp|P01857|IGHG1_HUMAN Immunoglobulin heavy constant gamma 1 OS=Homo sapiens OX=9606 GN=IGHG1 PE=1 SV=1;tr|A0A0A0MS07|A0A0A0MS07_HUMAN	3	23	14	13	52.1	40.9	35.3	43.911	0	323.31	216640000000	12744000000	671	191000000	1347200000				2.07025	0.263692	-2.06896	1.21194	0.373397	1.56811		30.0718	30.4203	30.3823	33.2395	33.2437	33.1201		14	13	15	17	18	18	40.6	39.6	40.6	46.6	49.9	49.9
268	D6R934;P02746;A0A0A0MSV6;D6RGJ1	D6R934;P02746;A0A0A0MSV6	Complement C1q subcomponent subunit B	C1QB	tr|D6R934|D6R934_HUMAN Complement C1q subcomponent subunit B OS=Homo sapiens OX=9606 GN=C1QB PE=1 SV=1;sp|P02746|C1QB_HUMAN Complement C1q subcomponent subunit B OS=Homo sapiens OX=9606 GN=C1QB PE=1 SV=3;tr|A0A0A0MSV6|A0A0A0MSV6_HUMAN Complement C1q subcom	4	10	10	9	47	47	41.4	26.459	0	323.31	33570000000	2797500000	313	153460000	234920000				0.372222	0.829801	2.33307	0.429372	0.643337	2.59879		29.9107	29.4828	29.8865	29.7954	30.0005	30.1218		10	8	9	9	10	10	47	36.3	38.2	38.2	47	47
385	P01871;P01871-2	P01871;P01871-2	Ig mu chain C region	IGHM	sp|P01871|IGHM_HUMAN Immunoglobulin heavy constant mu OS=Homo sapiens OX=9606 GN=IGHM PE=1 SV=4;sp|P01871-2|IGHM_HUMAN Isoform 2 of Immunoglobulin heavy constant mu OS=Homo sapiens OX=9606 GN=IGHM	2	27	27	27	46.6	46.6	46.6	49.439	0	323.31	124900000000	5204000000	604	97179000	108020000				0.239976	0.882944	2.11976	0.151632	0.866346	1.43642		30.4485	30.5705	30.1133	29.7272	29.8528	29.9123		17	12	15	12	14	14	35.5	28.9	31.3	29.6	34.9	36.4
375	P01780;A0A0B4J1V1;P01763;P01762	P01780;A0A0B4J1V1;P01763;P01762	Ig heavy chain V-III region JON;Ig heavy chain V-III region WEA;Ig heavy chain V-III region TRO	IGHV3-21	sp|P01780|HV307_HUMAN Immunoglobulin heavy variable 3-7 OS=Homo sapiens OX=9606 GN=IGHV3-7 PE=1 SV=2;sp|A0A0B4J1V1|HV321_HUMAN Immunoglobulin heavy variable 3-21 OS=Homo sapiens OX=9606 GN=IGHV3-21 PE=1 SV=1;sp|P01763|HV348_HUMAN Immunoglobulin heavy varia	4	9	9	4	51.3	51.3	23.1	12.943	0	129.94	10824000000	2164900000	142	72017000	249520000				0.337941	0.842552	2.12478	0.401127	0.662842	2.42318		27.4892	27.8455	27.5825	27.9158	27.7305	27.9871		4	5	4	4	5	4	28.2	35.9	28.2	26.5	35.9	29.1
185	A0A286YFJ8;P01861;CON__ENSEMBL:ENSBTAP00000024466;CON__ENSEMBL:ENSBTAP00000024462	A0A286YFJ8;P01861	Ig gamma-4 chain C region	IGHG4	tr|A0A286YFJ8|A0A286YFJ8_HUMAN Immunoglobulin heavy constant gamma 4 (Fragment) OS=Homo sapiens OX=9606 GN=IGHG4 PE=1 SV=1;sp|P01861|IGHG4_HUMAN Immunoglobulin heavy constant gamma 4 OS=Homo sapiens OX=9606 GN=IGHG4 PE=1 SV=1	4	17	10	10	46	25.5	25.5	43.831	0	76.944	19284000000	1285600000	291	45861000	274170000				0.367804	0.827195	2.03256	1.0812	0.376	4.2502		28.5663	28.7433	28.0529	30.2744	30.0022	30.4082		13	12	12	14	14	15	38.6	35.1	38.6	42.7	42.9	42.9
197	A0A4W8ZXM2;A0A0B4J1Y9;A0A075B7D8	A0A4W8ZXM2;A0A0B4J1Y9		IGHV3-72	tr|A0A4W8ZXM2|A0A4W8ZXM2_HUMAN Immunoglobulin heavy variable 3-72 OS=Homo sapiens OX=9606 GN=IGHV3-72 PE=1 SV=1;sp|A0A0B4J1Y9|HV372_HUMAN Immunoglobulin heavy variable 3-72 OS=Homo sapiens OX=9606 GN=IGHV3-72 PE=3 SV=1	3	8	7	3	71.3	71.3	34.7	11.167	0	118.72	10378000000	1729700000	164	42035000	108710000				0.215689	0.89571	1.42571	0.273214	0.755214	1.73093		26.9801	27.5637	26.8065	27.4681	27.2127	27.402		5	4	5	7	6	5	47.5	40.6	47.5	60.4	60.4	47.5
183	A0A286YEY4;P01859	A0A286YEY4;P01859	Ig gamma-2 chain C region	IGHG2	tr|A0A286YEY4|A0A286YEY4_HUMAN Immunoglobulin heavy constant gamma 2 (Fragment) OS=Homo sapiens OX=9606 GN=IGHG2 PE=1 SV=1;sp|P01859|IGHG2_HUMAN Immunoglobulin heavy constant gamma 2 OS=Homo sapiens OX=9606 GN=IGHG2 PE=1 SV=2	2	20	10	8	43.3	30.4	26.8	43.805	0	323.31	63314000000	4522400000	216	34478000	627710000				0.215815	0.896	1.86711	0.692892	0.475126	4.51737		27.9535	30.2291	29.044	30.9373	31.3339	31.316		13	10	13	14	16	16	29.6	24.6	30.1	33.2	34.2	36.2
421	P09871;F8WCZ6;A0A087X232;H0Y5D1;F5H7T4;B5MCV4;C9JMA2;A0A2R8VHR3;P98064;P98064-2	P09871;F8WCZ6;A0A087X232	Complement C1s subcomponent;Complement C1s subcomponent heavy chain;Complement C1s subcomponent light chain	C1S	sp|P09871|C1S_HUMAN Complement C1s subcomponent OS=Homo sapiens OX=9606 GN=C1S PE=1 SV=1;tr|F8WCZ6|F8WCZ6_HUMAN Complement C1s subcomponent OS=Homo sapiens OX=9606 GN=C1S PE=1 SV=1;tr|A0A087X232|A0A087X232_HUMAN Complement C1s subcomponent OS=Homo sapiens	10	27	27	26	44.9	44.9	43.8	76.684	0	314.34	8844700000	340180000	192	32702000	64687000				0.861061	0.666963	3.9576	0.886397	0.415163	4.03075		29.0005	28.8108	28.9713	28.9548	28.9921	29.0113		17	12	15	14	18	17	28.2	22.5	26.3	25.4	35	34.2
102	A0A0B4J1X5;A0A0J9YVY3	A0A0B4J1X5		IGHV3-74	sp|A0A0B4J1X5|HV374_HUMAN Immunoglobulin heavy variable 3-74 OS=Homo sapiens OX=9606 GN=IGHV3-74 PE=3 SV=1	2	7	3	1	47	28.2	12.8	12.839	0	33.159	6083800000	869110000	83	32548000	82754000				0.153961	0.926498	0.92896	0.305476	0.739633	1.64374		25.6375	25.4026	26.4994	26.0625	27.1187	26.0737		6	6	5	5	5	4	47	47	34.2	37.6	34.2	34.2
247	CON__P02768-1;P02768;A0A0C4DGB6;B7WNR0;H0YA55;A0A087WWT3;D6RHD5;P02768-3;C9JKR2;P02768-2;H7C013	CON__P02768-1;P02768;A0A0C4DGB6;B7WNR0;H0YA55;A0A087WWT3;D6RHD5;P02768-3;C9JKR2;P02768-2	Serum albumin	ALB	;sp|P02768|ALBU_HUMAN Albumin OS=Homo sapiens OX=9606 GN=ALB PE=1 SV=2;tr|A0A0C4DGB6|A0A0C4DGB6_HUMAN Albumin OS=Homo sapiens OX=9606 GN=ALB PE=1 SV=1;tr|B7WNR0|B7WNR0_HUMAN Albumin OS=Homo sapiens OX=9606 GN=ALB PE=1 SV=1;tr|H0YA55|H0YA55_HUMAN Albumin (F	11	37	37	31	61.9	61.9	55.3	69.366	0	190.33	19703000000	547320000	428	32157000	71592000				1.77467	0.575818	1.06231	0.846398	0.471905	0.697439		29.3895	30.1059	29.2689	29.3328	29.2232	29.3325		24	22	25	23	28	30	36.6	33.2	38.9	36.8	47.8	53
349	P01619	P01619	Ig kappa chain V-III region B6	IGKV3-20	sp|P01619|KV320_HUMAN Immunoglobulin kappa variable 3-20 OS=Homo sapiens OX=9606 GN=IGKV3-20 PE=1 SV=2	1	5	5	3	46.6	46.6	26.7	12.557	0	167.08	4374600000	874920000	63	30471000	61925000				0.371887	0.828026	2.15761	0.321829	0.723084	1.92886		26.6115	27.2236	26.4529	26.7698	26.5219	26.4474		2	2	2	2	4	4	21.6	21.6	21.6	21.6	41.4	41.4
350	P01624;A0A0C4DH90;A0A075B6H7;A0A0C4DH55	P01624	Ig kappa chain V-III region POM	IGKV3-15	sp|P01624|KV315_HUMAN Immunoglobulin kappa variable 3-15 OS=Homo sapiens OX=9606 GN=IGKV3-15 PE=1 SV=2	4	3	3	0	26.1	26.1	0	12.496	0	81.421	2712200000	904060000	38	27431000	57030000				1.48249	0.528381	-3.75342	0.198007	0.81771	-0.911687		25.718	16.2315	24.7458	24.4868	24.7646	24.2641		1	0	2	3	3	3	7.8	0	26.1	26.1	26.1	26.1
104	A0A0B4J231;B9A064;A0A5H1ZRQ4;P0CG04	A0A0B4J231;B9A064;A0A5H1ZRQ4;P0CG04	Immunoglobulin lambda-like polypeptide 5;Ig lambda-1 chain C regions	IGLL5;IGLC1	tr|A0A0B4J231|A0A0B4J231_HUMAN Immunoglobulin lambda-like polypeptide 5 OS=Homo sapiens OX=9606 GN=IGLL5 PE=1 SV=1;sp|B9A064|IGLL5_HUMAN Immunoglobulin lambda-like polypeptide 5 OS=Homo sapiens OX=9606 GN=IGLL5 PE=2 SV=2;tr|A0A5H1ZRQ4|A0A5H1ZRQ4_HUMAN Immu	4	8	4	4	46	22.8	22.8	23.15	0	55.532	7893800000	607220000	172	26080000	70207000				0.328426	0.866497	1.41385	0.515085	0.59118	1.98213		27.4597	28.346	27.1472	28.3218	28.0375	27.9574		6	5	6	4	4	5	36.7	34.4	36.7	26.5	26.5	35.8
291	F6ZIA4;F6VME3;F7A0B0;F6RT34;P04370-7;P04370-5;P04370-9;P04370-10;P04370-4;F6RWW8;A0A498WGS3;F6TYB7;P04370-14;P04370-8;P04370-13;P04370-6;P04370-11;P04370;J3QL64;A8MZH3;H7BYR8;P02686-6;P02686-5;P02686-4;P04370-2;P02686-3;P02686;E9PMR5;H0YF02;H0YEA2;E9PJ72;J3QKL5;J3QQK6;J3KT34;F5H7N4;F8WEU6;E9PNZ1;E9PKX9;P02686-2;C9J6H1;E9PLU9;E9PLQ9;E9PSE2;E9PQE7;J3KS94;J3KT01	F6ZIA4;F6VME3;F7A0B0;F6RT34;P04370-7;P04370-5;P04370-9;P04370-10;P04370-4;F6RWW8;A0A498WGS3;F6TYB7;P04370-14;P04370-8;P04370-13;P04370-6;P04370-11;P04370;J3QL64;A8MZH3;H7BYR8;P02686-6;P02686-5;P02686-4;P04370-2;P02686-3;P02686	Myelin basic protein	Mbp;MBP	tr|F6ZIA4|F6ZIA4_MOUSE Myelin basic protein (Fragment) OS=Mus musculus OX=10090 GN=Mbp PE=1 SV=1;tr|F6VME3|F6VME3_MOUSE Myelin basic protein (Fragment) OS=Mus musculus OX=10090 GN=Mbp PE=1 SV=1;tr|F7A0B0|F7A0B0_MOUSE Myelin basic protein (Fragment) OS=Mus	46	10	10	10	51	51	51	17.109	0	69.234	2244300000	280540000	112	25864000	0				0.613402	0.759812	3.52378	1.7644	0.173538	-6.62787		27.5327	24.9946	26.3183	17.8737	17.9499	18.6581		6	5	5	0	0	0	40.1	35	35	0	0	0
358	P01700;P01699	P01700;P01699	Ig lambda chain V-I region HA;Ig lambda chain V-I region VOR	IGLV1-47	sp|P01700|LV147_HUMAN Immunoglobulin lambda variable 1-47 OS=Homo sapiens OX=9606 GN=IGLV1-47 PE=1 SV=2;sp|P01699|LV144_HUMAN Immunoglobulin lambda variable 1-44 OS=Homo sapiens OX=9606 GN=IGLV1-44 PE=1 SV=2	2	4	4	4	29.1	29.1	29.1	12.283	0	18.841	4731900000	946370000	68	23476000	67801000				0.0129189	0.996596	-0.0917595	0.424931	0.653978	2.17708		25.8797	22.9091	25.7772	26.2412	27.0062	26.7637		2	2	3	3	4	4	24.8	13.7	29.1	29.1	29.1	29.1
202	A0A5H1ZRS2;A0A075B6P5;P01615;A0A087X0Q4;A0A087WW87;P01614	A0A5H1ZRS2;A0A075B6P5;P01615	Ig kappa chain V-II region FR	IGKV2D-28	tr|A0A5H1ZRS2|A0A5H1ZRS2_HUMAN Immunoglobulin kappa variable 2D-28 OS=Homo sapiens OX=9606 GN=IGKV2D-28 PE=1 SV=1;sp|A0A075B6P5|KV228_HUMAN Immunoglobulin kappa variable 2-28 OS=Homo sapiens OX=9606 GN=IGKV2-28 PE=3 SV=1;sp|P01615|KVD28_HUMAN Immunoglobuli	6	5	5	4	77.5	77.5	77.5	11.043	0	145.52	4114000000	685660000	58	22592000	61308000				0.188596	0.922452	0.671735	0.406181	0.676229	1.24415		26.2322	26.9516	26.127	26.9113	26.9442	26.8291		2	3	2	3	3	3	19.6	43.1	19.6	34.3	34.3	34.3
73	A0A0A0MRZ8;P04433	A0A0A0MRZ8;P04433	Ig kappa chain V-III region VG	IGKV3D-11	sp|A0A0A0MRZ8|KVD11_HUMAN Immunoglobulin kappa variable 3D-11 OS=Homo sapiens OX=9606 GN=IGKV3D-11 PE=3 SV=6;sp|P04433|KV311_HUMAN Immunoglobulin kappa variable 3-11 OS=Homo sapiens OX=9606 GN=IGKV3-11 PE=1 SV=1	2	4	4	4	32.2	32.2	32.2	12.625	0	89.634	6302400000	1575600000	34	22011000	38896000				0.168841	0.916571	1.24156	0.338656	0.726451	-2.19929		25.481	26.458	25.1589	25.7903	25.7471	17.3024		1	1	1	1	1	0	7.8	7.8	7.8	7.8	7.8	0
47	A0A075B6K5	A0A075B6K5		IGLV3-9	sp|A0A075B6K5|LV39_HUMAN Immunoglobulin lambda variable 3-9 OS=Homo sapiens OX=9606 GN=IGLV3-9 PE=3 SV=1	1	4	4	3	40	40	26.1	12.332	0	208.44	3309500000	551580000	64	21567000	63014000				0.171877	0.921946	1.06035	0.558336	0.558201	2.6814		26.0954	23.5265	26.4713	26.7403	26.8046	26.4387		1	1	1	2	1	2	13.9	13.9	13.9	20.9	13.9	23.5
76	A0A0A0MS15	A0A0A0MS15		IGHV3-49	sp|A0A0A0MS15|HV349_HUMAN Immunoglobulin heavy variable 3-49 OS=Homo sapiens OX=9606 GN=IGHV3-49 PE=3 SV=1	1	7	4	3	46.2	37	27.7	13.056	0	10.475	1571800000	224540000	35	21388000	29479000				0.443217	0.815225	1.97952	0.663559	0.494884	2.63591		25.2555	25.6598	25.2704	25.696	26.1997	25.8654		5	4	4	4	4	3	38.7	29.4	29.4	18.5	29.4	18.5
390	P02745;X6RLJ0	P02745;X6RLJ0	Complement C1q subcomponent subunit A	C1QA	sp|P02745|C1QA_HUMAN Complement C1q subcomponent subunit A OS=Homo sapiens OX=9606 GN=C1QA PE=1 SV=2;tr|X6RLJ0|X6RLJ0_HUMAN Complement C1q subcomponent subunit A (Fragment) OS=Homo sapiens OX=9606 GN=C1QA PE=1 SV=7	2	8	8	6	28.6	28.6	28.6	26.016	0	263.85	13435000000	1119600000	128	18431000	152140000				0.349617	0.837157	2.24446	0.483701	0.598214	2.86408		28.3293	27.2995	28.548	28.1897	28.5282	28.946		5	5	6	6	8	8	18.4	18	18.4	18.4	28.6	28.6
16	A0A075B5P5;A0A1Y7VJN6;P03987-2;P03987	A0A075B5P5;A0A1Y7VJN6;P03987-2;P03987	Ig gamma-3 chain C region	Ighg3	tr|A0A075B5P5|A0A075B5P5_MOUSE Immunoglobulin heavy constant gamma 3 (Fragment) OS=Mus musculus OX=10090 GN=Ighg3 PE=4 SV=1;tr|A0A1Y7VJN6|A0A1Y7VJN6_MOUSE Immunoglobulin heavy constant gamma 3 (Fragment) OS=Mus musculus OX=10090 GN=Ighg3 PE=4 SV=1;sp|P0398	4	13	13	13	38.5	38.5	38.5	36.198	0	95.745	6026600000	430470000	169	17886000	0				0.567531	0.788217	3.81742	1.82101	0.165273	-7.69848		27.105	27.4199	26.7282	18.0069	17.1063	18.5018		7	8	7	1	0	1	22.7	25.2	22.4	7.9	0	8.5
344	P01591;D6RD17;D6RHJ6;C9JA05;P01592	P01591;D6RD17;D6RHJ6	Immunoglobulin J chain	IGJ;JCHAIN	sp|P01591|IGJ_HUMAN Immunoglobulin J chain OS=Homo sapiens OX=9606 GN=JCHAIN PE=1 SV=4;tr|D6RD17|D6RD17_HUMAN Immunoglobulin J chain (Fragment) OS=Homo sapiens OX=9606 GN=JCHAIN PE=1 SV=8;tr|D6RHJ6|D6RHJ6_HUMAN Immunoglobulin J chain (Fragment) OS=Homo sap	5	8	8	8	49.7	49.7	49.7	18.098	0	38.239	4318000000	539750000	82	10585000	10375000				0.143944	0.931039	0.847176	0.0242144	0.985843	-0.159903		25.6378	26.0631	25.1078	24.8599	24.888	24.6437		5	4	4	4	5	4	32.7	26.4	28.3	26.4	37.1	28.3
60	A0A087WT59;P02766	A0A087WT59;P02766	Transthyretin	TTR	tr|A0A087WT59|A0A087WT59_HUMAN Transthyretin OS=Homo sapiens OX=9606 GN=TTR PE=1 SV=2;sp|P02766|TTHY_HUMAN Transthyretin OS=Homo sapiens OX=9606 GN=TTR PE=1 SV=1	2	7	7	7	62.6	62.6	62.6	12.633	0	116.35	492080000	98416000	69	10550000	12693000				0.926791	0.71225	2.30653	0.466822	0.619124	1.44837		24.7704	24.7124	24.606	24.0613	23.9353	24.0325		4	2	6	5	6	5	61.7	12.2	62.6	61.7	62.6	61.7
182	A0A286YEY1;P01876	A0A286YEY1;P01876	Ig alpha-1 chain C region	IGHA1	tr|A0A286YEY1|A0A286YEY1_HUMAN Immunoglobulin heavy constant alpha 1 (Fragment) OS=Homo sapiens OX=9606 GN=IGHA1 PE=1 SV=1;sp|P01876|IGHA1_HUMAN Immunoglobulin heavy constant alpha 1 OS=Homo sapiens OX=9606 GN=IGHA1 PE=1 SV=2	2	12	12	4	34.9	34.9	16.6	42.848	0	81.929	10681000000	712070000	139	10513000	10486000				0.196733	0.910103	1.25343	0.0626931	0.943066	-0.449685		26.7128	27.2999	26.5836	26.129	25.2364	25.1435		6	7	5	6	4	8	18.1	19.8	15.6	19.3	15.3	22.9
402	P04264;CON__P04264;CON__H-INV:HIT000016045;F8VP67	P04264;CON__P04264	Keratin, type II cytoskeletal 1	KRT1	sp|P04264|K2C1_HUMAN Keratin, type II cytoskeletal 1 OS=Homo sapiens OX=9606 GN=KRT1 PE=1 SV=6;	4	37	37	17	52.2	52.2	33.5	66.038	0	323.31	4274200000	137880000	229	9546800	391020				1.30157	0.597793	2.86351	1.26076	0.331429	-2.81278		27.2128	24.9472	30.175	20.0461	22.5501	26.1157		24	9	34	3	6	16	38	15.4	52.2	5	11.2	30
187	A0A2Q2TTZ9;P01594;P01593	A0A2Q2TTZ9;P01594;P01593	Ig kappa chain V-I region AU;Ig kappa chain V-I region AG	IGKV1D-33	tr|A0A2Q2TTZ9|A0A2Q2TTZ9_HUMAN Immunoglobulin kappa variable 1-33 OS=Homo sapiens OX=9606 GN=IGKV1D-33 PE=1 SV=1;sp|P01594|KV133_HUMAN Immunoglobulin kappa variable 1-33 OS=Homo sapiens OX=9606 GN=IGKV1-33 PE=1 SV=2;sp|P01593|KVD33_HUMAN Immunoglobulin kap	3	2	2	2	31.5	31.5	31.5	11.842	0	201.64	1629900000	407460000	70	9013900	18998000				0.247812	0.881531	1.27179	0.3248	0.720353	1.57963		24.7427	25.0892	23.9299	24.8606	24.8683	24.7717		2	2	2	2	2	2	31.5	31.5	31.5	31.5	31.5	31.5
194	A0A3B3ISR2;B4DPQ0;P00736;F5H2D0;A0A3B3ITU4;F5H1V0;F5H6Y3;F5H3N3;Q8CG16;Q8CFG9;Q3UZ09;H0YFL7;Q9NZP8	A0A3B3ISR2;B4DPQ0;P00736;F5H2D0;A0A3B3ITU4	Complement C1r subcomponent;Complement C1r subcomponent heavy chain;Complement C1r subcomponent light chain	C1R	tr|A0A3B3ISR2|A0A3B3ISR2_HUMAN Complement subcomponent C1r OS=Homo sapiens OX=9606 GN=C1R PE=1 SV=1;tr|B4DPQ0|B4DPQ0_HUMAN Complement subcomponent C1r OS=Homo sapiens OX=9606 GN=C1R PE=1 SV=1;sp|P00736|C1R_HUMAN Complement C1r subcomponent OS=Homo sapiens	13	34	34	34	51.1	51.1	51.1	80.173	0	323.31	4849900000	124360000	206	8000100	27897000				0.882751	0.6964	3.77753	0.97702	0.389493	4.02312		27.9499	27.9601	27.7484	28.0841	28.1722	27.9917		16	13	19	23	23	25	25.8	20.4	28.2	31.5	34.6	41.7
377	P01790;P01789;P01794;P01793;P01792;P01791;P01788;P01787;P01786	P01790;P01789;P01794;P01793;P01792;P01791;P01788;P01787;P01786	Ig heavy chain V region M511;Ig heavy chain V region M603;Ig heavy chain V region HPCG14;Ig heavy chain V region HPCG13;Ig heavy chain V region HPCG8;Ig heavy chain V region HPCM6;Ig heavy chain V region H8;Ig heavy chain V regions TEPC 15/S107/HPCM1/HPCM2/HPCM3;Ig heavy chain V region MOPC 47A	Ig heavy chain	sp|P01790|HVM21_MOUSE Ig heavy chain V region M511 OS=Mus musculus OX=10090 PE=1 SV=1;sp|P01789|HVM20_MOUSE Ig heavy chain V region M603 OS=Mus musculus OX=10090 PE=1 SV=1;sp|P01794|HVM25_MOUSE Ig heavy chain V region HPCG14 OS=Mus musculus OX=10090 PE=1 S	9	2	2	1	22.1	22.1	13.1	13.652	0	66.257	859010000	122720000	45	7896700	10244000				0.654464	0.764709	2.28097	0.00700974	0.995301	-0.0385791		24.8813	25.597	24.6341	24.2966	24.3733	20.8755		1	1	1	2	1	1	13.1	13.1	13.1	22.1	13.1	13.1
407	P06312	P06312	Ig kappa chain V-IV region	IGKV4-1	sp|P06312|KV401_HUMAN Immunoglobulin kappa variable 4-1 OS=Homo sapiens OX=9606 GN=IGKV4-1 PE=1 SV=1	1	4	4	1	29.8	29.8	9.9	13.38	0	11.74	1581300000	395320000	40	7337200	35093000				1.61964	0.514118	-2.9824	0.322048	0.733124	1.02833		24.5905	17.631	23.926	25.1963	25.5198	25.0572		2	0	2	3	2	3	19.8	0	19.8	19.8	14.9	19.8
340	P01024;CON__Q2UVX4;M0QYC8;P01027;M0QXZ3;M0R0Q9;M0R1Q1;H3BL60;P01027-2	P01024	Complement C3;Complement C3 beta chain;C3-beta-c;Complement C3 alpha chain;C3a anaphylatoxin;Acylation stimulating protein;Complement C3b alpha chain;Complement C3c alpha chain fragment 1;Complement C3dg fragment;Complement C3g fragment;Complement C3d fragment;Complement C3f fragment;Complement C3c alpha chain fragment 2	C3	sp|P01024|CO3_HUMAN Complement C3 OS=Homo sapiens OX=9606 GN=C3 PE=1 SV=2	9	74	74	74	50.3	50.3	50.3	187.15	0	323.31	11304000000	116530000	643	7307100	13694000				0.668622	0.775167	3.54266	0.553417	0.555493	3.10822		29.1111	29.2146	28.8097	28.6712	28.6755	28.746		42	35	51	47	47	51	31.5	26.3	35.8	34.7	36.7	37.5
255	CON__P35527;P35527;K7EQQ3	CON__P35527;P35527;K7EQQ3	Keratin, type I cytoskeletal 9	KRT9	;sp|P35527|K1C9_HUMAN Keratin, type I cytoskeletal 9 OS=Homo sapiens OX=9606 GN=KRT9 PE=1 SV=3;tr|K7EQQ3|K7EQQ3_HUMAN Keratin, type I cytoskeletal 9 OS=Homo sapiens OX=9606 GN=KRT9 PE=1 SV=1	3	28	28	27	55.5	55.5	55.5	62.129	0	323.31	2288300000	88013000	127	7271300	36266				0.75883	0.716317	3.35276	0.787395	0.462949	-3.43459		26.6886	19.3124	29.3093	16.0253	17.8152	25.1802		15	1	27	0	1	12	29.5	2.6	54.1	0	2.2	26.3
42	A0A075B6I0	A0A075B6I0		IGLV8-61	sp|A0A075B6I0|LV861_HUMAN Immunoglobulin lambda variable 8-61 OS=Homo sapiens OX=9606 GN=IGLV8-61 PE=3 SV=7	1	2	2	2	20.5	20.5	20.5	12.814	0	5.9742	1416600000	354150000	28	6936300	30492000				0.0382703	0.983136	0.191603	0.425539	0.660674	1.57897		24.1975	23.4381	24.2741	25.0772	25.1936	24.9686		2	1	2	2	2	2	20.5	13.1	20.5	20.5	20.5	20.5
200	A0A5F9ZI26;P25189-2;E9QK82;P25189;A0A0J9YWT2;P27573;E9PL80	A0A5F9ZI26;P25189-2;E9QK82;P25189;A0A0J9YWT2;P27573	Myelin protein P0	MPZ;Mpz	tr|A0A5F9ZI26|A0A5F9ZI26_HUMAN Myelin peripheral protein OS=Homo sapiens OX=9606 GN=MPZ PE=1 SV=1;sp|P25189-2|MYP0_HUMAN Isoform L-MPZ of Myelin protein P0 OS=Homo sapiens OX=9606 GN=MPZ;tr|E9QK82|E9QK82_MOUSE Myelin protein P0 OS=Mus musculus OX=10090 GN=	7	10	10	10	23.7	23.7	23.7	34.386	0	32.185	5713700000	380910000	107	6926500	0				0.379763	0.819866	2.71388	1.93017	0.135778	-7.55691		26.3174	25.7012	26.2746	17.8389	17.6283	18.1761		2	4	2	0	0	0	7.4	13.8	7.4	0	0	0
215	A8DUK4;P02088;E9Q223;P02089;E9PFT6;CON__Q3SX09;P02042;E9PEW8;CON__P02070;A0A2R8Y7X9;P69892;P69891;P02104;P02100	A8DUK4;P02088;E9Q223	Hemoglobin subunit beta-1	Hbbt1;Hbb-b1;Hbb-bs	tr|A8DUK4|A8DUK4_MOUSE Beta-globin OS=Mus musculus OX=10090 GN=Hbb-bs PE=1 SV=1;sp|P02088|HBB1_MOUSE Hemoglobin subunit beta-1 OS=Mus musculus OX=10090 GN=Hbb-b1 PE=1 SV=2;tr|E9Q223|E9Q223_MOUSE Hemoglobin, beta adult s chain (Fragment) OS=Mus musculus OX=	14	10	10	8	72.8	72.8	59.9	15.748	0	99.472	891340000	81031000	82	6359400	481300				0.584714	0.777918	1.43249	2.61086	0.0697778	-3.32475		25.324	24.2618	24.9919	21.2693	20.0572	21.8339		7	4	7	1	1	3	61.9	40.8	61.9	8.8	8.8	23.8
120	A0A0C4DH72;A0A0C4DH73;P01611	A0A0C4DH72		IGKV1-6	sp|A0A0C4DH72|KV106_HUMAN Immunoglobulin kappa variable 1-6 OS=Homo sapiens OX=9606 GN=IGKV1-6 PE=3 SV=1	3	4	1	0	29.1	13.7	0	12.697	0	59.099	552390000	138100000	38	6167600	18365000				0.318167	0.889095	0.992207	0.94598	0.414554	2.14164		23.5804	23.7335	22.8616	24.2971	24.3447	24.2924		1	1	1	2	3	2	13.7	13.7	13.7	23.9	29.1	23.9
115	A0A0C4DH36	A0A0C4DH36		IGHV3-38	sp|A0A0C4DH36|HV338_HUMAN Probable non-functional immunoglobulin heavy variable 3-38 OS=Homo sapiens OX=9606 GN=IGHV3-38 PE=1 SV=1	1	2	1	1	15.5	9.5	9.5	12.758	0	7.7952	415670000	69279000	16	6066800	12478000				0.89459	0.678113	2.3543	1.21262	0.343525	2.82562		23.8509	24.7303	23.6658	24.4509	24.6424	24.2848		2	2	2	2	2	2	15.5	15.5	15.5	15.5	15.5	15.5
3	A0A075B5K2;A0A0G2JDR3	A0A075B5K2;A0A0G2JDR3		Igkv9-124	tr|A0A075B5K2|A0A075B5K2_MOUSE Immunoglobulin kappa chain variable 9-124 OS=Mus musculus OX=10090 GN=Igkv9-124 PE=1 SV=7;tr|A0A0G2JDR3|A0A0G2JDR3_MOUSE Immunoglobulin kappa chain variable 9-124 (Fragment) OS=Mus musculus OX=10090 GN=Igkv9-124 PE=1 SV=4	2	2	2	2	33.7	33.7	33.7	10.419	0	63.186	143930000	35982000	32	5519600	2957000				1.30937	0.618714	2.7075	0.313887	0.731095	1.02525		23.3549	23.1785	23.4376	21.5478	22.0726	22.3132		1	1	1	1	1	1	18.9	18.9	18.9	18.9	18.9	18.9
354	P01657;A0A075B5N2;A0A140T8P2;A0A0G2JEI6;A0A075B5N1;A0A0G2JDJ8;P01632;P01634	P01657;A0A075B5N2;A0A140T8P2;A0A0G2JEI6;A0A075B5N1;A0A0G2JDJ8;P01632;P01634	Ig kappa chain V-III region PC 2413;Ig kappa chain V-I region S107A;Ig kappa chain V-V region MOPC 21	Igkv6-29;Igkv7-33	sp|P01657|KV3A5_MOUSE Ig kappa chain V-III region PC 2413 OS=Mus musculus OX=10090 PE=1 SV=1;tr|A0A075B5N2|A0A075B5N2_MOUSE Immunoglobulin kappa chain variable 6-29 OS=Mus musculus OX=10090 GN=Igkv6-29 PE=4 SV=7;tr|A0A140T8P2|A0A140T8P2_MOUSE Immunoglobuli	8	2	1	1	24.3	8.1	8.1	11.949	0	3.688	552740000	110550000	26	5402500	8739700				0.460288	0.828806	1.50596	0.289184	0.75504	1.05407		24.0558	24.8538	23.4751	23.8957	23.8088	23.5956		1	1	1	1	1	1	8.1	8.1	8.1	8.1	8.1	8.1
0	A0A024R6I7;A0A0G2JRN3;G3V2B9;G3V544;G3V5R8;G3V387;A0A0B4J278	A0A024R6I7;A0A0G2JRN3		SERPINA1	tr|A0A024R6I7|A0A024R6I7_HUMAN Alpha-1-antitrypsin OS=Homo sapiens OX=9606 GN=SERPINA1 PE=1 SV=1;tr|A0A0G2JRN3|A0A0G2JRN3_HUMAN Alpha-1-antitrypsin OS=Homo sapiens OX=9606 GN=SERPINA1 PE=1 SV=1	7	17	17	1	49.3	49.3	3.8	46.708	0	323.31	1513900000	68812000	115	4871200	5912800				0.600992	0.770089	2.24723	0.274277	0.757548	1.24593		25.5967	26.7544	25.541	25.3341	25.3488	24.8062		7	6	8	8	10	5	22.2	18.9	25.8	26.6	33.3	18.9
164	A0A140TA29;F5GXS0;A0A0G2JL54	A0A140TA29;F5GXS0;A0A0G2JL54		C4B	tr|A0A140TA29|A0A140TA29_HUMAN C4a anaphylatoxin OS=Homo sapiens OX=9606 GN=C4B PE=1 SV=1;tr|F5GXS0|F5GXS0_HUMAN C4a anaphylatoxin OS=Homo sapiens OX=9606 GN=C4B PE=1 SV=1;tr|A0A0G2JL54|A0A0G2JL54_HUMAN C4a anaphylatoxin OS=Homo sapiens OX=9606 GN=C4B_2 PE	3	41	41	0	31	31	0	187.66	0	323.31	8726900000	111880000	302	4563600	8066400				0.414915	0.810261	2.41484	0.219093	0.794337	1.45553		27.9666	28.068	27.5723	27.0005	27.1827	27.1215		21	17	21	27	30	29	16.5	12.5	15.3	20.4	23.7	22.6
457	P18529	P18529	Ig heavy chain V region 5-76	Ig heavy chain	sp|P18529|HVM58_MOUSE Ig heavy chain V region 5-76 OS=Mus musculus OX=10090 PE=1 SV=1	1	3	1	1	21.4	6	6	12.991	0	4.0192	368660000	52665000	11	4501600	12288000				1.3382	0.634667	3.78015	1.78762	0.174143	4.39842		24.278	24.2823	23.9843	24.4731	24.8427	24.7127		2	2	2	2	3	3	12	12	12	12	21.4	21.4
366	P01717	P01717	Ig lambda chain V-IV region Hil	IGLV3-25	sp|P01717|LV325_HUMAN Immunoglobulin lambda variable 3-25 OS=Homo sapiens OX=9606 GN=IGLV3-25 PE=1 SV=2	1	5	4	2	36.6	27.7	17.9	12.011	0	23.884	806410000	201600000	26	4500500	15020000				0.685632	0.768603	2.20782	0.331742	0.725755	1.30096		24.9205	25.2748	24.2243	24.88	23.561	23.8021		2	2	2	3	3	2	18.8	18.8	18.8	28.6	28.6	19.6
348	P01602	P01602	Ig kappa chain V-I region HK102	IGKV1-5	sp|P01602|KV105_HUMAN Immunoglobulin kappa variable 1-5 OS=Homo sapiens OX=9606 GN=IGKV1-5 PE=1 SV=2	1	2	2	2	24.8	24.8	24.8	12.781	0	3.6468	237400000	59349000	11	3217400	4323700				0.642275	0.748333	2.15781	0.00438625	0.996209	-0.0232005		22.9997	23.9668	22.0646	22.572	18.8004	22.4244		1	1	1	1	0	1	9.4	9.4	9.4	9.4	0	9.4
142	A0A0N4SV66;Q8CGP4;C0HKE9;C0HKE8;C0HKE7;C0HKE6;C0HKE5;C0HKE4;C0HKE3;C0HKE2;C0HKE1;A0A0U1RR32;A0A0U1RRH7;Q99878;Q96KK5;Q8CGP6;Q9BTM1;Q8R1M2;Q64523;Q16777;Q93077;Q8CGP7;Q8CGP5;Q8BFU2;Q7L7L0;Q6GSS7;Q6FI13;P20671;P0C0S8;P04908;H0YFX9;A0A3B3IS11;Q96QV6;P27661;P16104;Q9BTM1-2;C9J0D1;A0A494C189;Q71UI9-2;Q71UI9;Q3THW5;P0C0S6;P0C0S5;C9J386;G3UWL7;Q8R029;Q3UA95;Q71UI9-5;Q71UI9-3;Q71UI9-4;Q8IUE6;Q64522	A0A0N4SV66;Q8CGP4;C0HKE9;C0HKE8;C0HKE7;C0HKE6;C0HKE5;C0HKE4;C0HKE3;C0HKE2;C0HKE1;A0A0U1RR32;A0A0U1RRH7;Q99878;Q96KK5;Q8CGP6;Q9BTM1;Q8R1M2;Q64523;Q16777;Q93077;Q8CGP7;Q8CGP5;Q8BFU2;Q7L7L0;Q6GSS7;Q6FI13;P20671;P0C0S8;P04908;H0YFX9;A0A3B3IS11;Q96QV6;P27661;P16104;Q9BTM1-2;C9J0D1;A0A494C189;Q71UI9-2;Q71UI9;Q3THW5;P0C0S6;P0C0S5	Histone H2A;Histone H2A type 1-J;Histone H2A type 1-H;Histone H2A.J;Histone H2A type 2-C;Histone H2A type 1-C;Histone H2A type 1-K;Histone H2A type 1-F;Histone H2A type 3;Histone H2A type 2-A;Histone H2A type 1-D;Histone H2A type 1;Histone H2A type 1-B/E;Histone H2A type 1-A;Histone H2AX;Histone H2A.V;Histone H2A.Z	Hist1h2aa;HIST1H2AJ;HIST1H2AH;Hist1h2ah;H2AFJ;H2afj;Hist2h2ac;HIST2H2AC;HIST1H2AC;Hist1h2ak;Hist1h2af;Hist3h2a;HIST3H2A;Hist2h2aa1;HIST2H2AA3;HIST1H2AD;HIST1H2AG;HIST1H2AB;HIST1H2AA;H2afx;H2AFX;H2AFV;H2afv;H2afz;H2AFZ	tr|A0A0N4SV66|A0A0N4SV66_MOUSE Histone H2A OS=Mus musculus OX=10090 GN=H2afj PE=1 SV=1;tr|Q8CGP4|Q8CGP4_MOUSE Histone H2A OS=Mus musculus OX=10090 GN=Hist1h2aa PE=1 SV=1;sp|C0HKE9|H2A1P_MOUSE Histone H2A type 1-P OS=Mus musculus OX=10090 GN=Hist1h2ap PE=1	52	4	4	4	33.3	33.3	33.3	13.66	0	59.277	372830000	74566000	20	2934000	0				0.44979	0.817937	2.01848	1.5895	0.244235	-4.49473		24.084	23.7097	22.7356	18.6131	17.6426	18.6419		2	2	1	0	0	0	22.2	22.2	7.1	0	0	0
380	P01824;P0DP08;P0DP06;A0A0C4DH41;P01825;A0A0J9YWU9;P0DP07;A0A087WSY4	P01824;P0DP08;P0DP06;A0A0C4DH41;P01825;A0A0J9YWU9	Ig heavy chain V-II region WAH;Ig heavy chain V-II region NEWM	IGHV4-61	sp|P01824|HV439_HUMAN Immunoglobulin heavy variable 4-39 OS=Homo sapiens OX=9606 GN=IGHV4-39 PE=1 SV=2;sp|P0DP08|HVD82_HUMAN Immunoglobulin heavy variable 4-38-2 OS=Homo sapiens OX=9606 GN=IGHV4-38-2 PE=3 SV=1;sp|P0DP06|HVD34_HUMAN Immunoglobulin heavy var	8	5	5	1	43.2	43.2	16.8	13.917	0	73.467	1526500000	254410000	72	2880600	15646000				1.70153	0.536444	-1.78649	0.251623	0.78795	-0.493002		23.641	24.2839	23.427	24.9864	24.3319	25.1379		2	1	3	2	2	2	12	7.2	13.6	8.8	8.8	8.8
11	A0A075B5M7;A0A0G2JDV4;A0A0B4J1J2;A0A0B4J1J1	A0A075B5M7;A0A0G2JDV4		Igkv5-39	tr|A0A075B5M7|A0A075B5M7_MOUSE Immunoglobulin kappa variable 5-39 OS=Mus musculus OX=10090 GN=Igkv5-39 PE=1 SV=7;tr|A0A0G2JDV4|A0A0G2JDV4_MOUSE Immunoglobulin kappa variable 5-39 (Fragment) OS=Mus musculus OX=10090 GN=Igkv5-39 PE=1 SV=4	4	3	3	3	47.4	47.4	47.4	10.345	0	129.04	372230000	124080000	37	2534100	984360				0.644585	0.752837	-1.6688	1.87763	0.17664	-3.12745		19.2345	22.7996	21.3931	19.4491	20.395	20.0824		1	1	1	1	1	1	18.9	18.9	18.9	18.9	18.9	18.9
406	P06310;A0A075B6S6	P06310;A0A075B6S6	Ig kappa chain V-II region RPMI 6410	IGKV2D-30	sp|P06310|KV230_HUMAN Immunoglobulin kappa variable 2-30 OS=Homo sapiens OX=9606 GN=IGKV2-30 PE=3 SV=2;sp|A0A075B6S6|KVD30_HUMAN Immunoglobulin kappa variable 2D-30 OS=Homo sapiens OX=9606 GN=IGKV2D-30 PE=3 SV=1	2	4	3	3	41.7	41.7	41.7	13.185	0	15.552	523430000	130860000	26	2393400	3839200				0.124442	0.957654	0.549983	0.275501	0.756519	-1.08074		22.6568	23.1202	22.6765	22.4845	19.5011	22.5543		2	2	2	2	1	2	16.7	16.7	16.7	16.7	10.8	16.7
418	P08551;P07196	P08551;P07196	Neurofilament light polypeptide	Nefl;NEFL	sp|P08551|NFL_MOUSE Neurofilament light polypeptide OS=Mus musculus OX=10090 GN=Nefl PE=1 SV=5;sp|P07196|NFL_HUMAN Neurofilament light polypeptide OS=Homo sapiens OX=9606 GN=NEFL PE=1 SV=3	2	21	19	19	41.4	38.3	38.3	61.508	0	196.92	574750000	15534000	78	2347900	0				1.30532	0.62416	4.69679	2.40793	0.0573333	-6.35388		25.2627	26.7512	25.0607	17.2073	17.8127	15.533		9	14	10	0	0	0	19.5	28.9	22.8	0	0	0
251	CON__P13645;P13645;CON__P08730-1;P08730-2;P08730;CON__Q148H6;CON__Q7Z3Y7;Q7Z3Y7;CON__P05784;CON__Q7Z3Z0;CON__Q7Z3Y8;CON__Q2M2I5;P05784;Q7Z3Z0;Q7Z3Y8;Q2M2I5;CON__Q14525;CON__Q9UE12;CON__Q15323;CON__A2A5Y0;CON__Q92764;C4AM86;CON__Q14532;CON__A2AB72;B1ATJ5;CON__Q497I4;CON__O76015;CON__O76013;CON__Q7Z3Y9;CON__O76014;CON__REFSEQ:XP_986630;Q61897;Q14525;Q62168;Q61765;Q15323;O76013-2;Q6IFX3;Q8VCW2;Q9Z32…	CON__P13645;P13645	Keratin, type I cytoskeletal 10	KRT10	;sp|P13645|K1C10_HUMAN Keratin, type I cytoskeletal 10 OS=Homo sapiens OX=9606 GN=KRT10 PE=1 SV=6	49	22	21	12	41.5	40.3	29.7	59.51	0	323.31	1268800000	48798000	121	1922500	329530				0.904099	0.680462	2.32457	1.44156	0.335179	-3.05064		24.5884	24.6134	27.7954	17.2633	21.8968	24.9365		8	5	16	0	3	13	15	13.2	34.7	0	5.6	24.6
118	A0A0C4DH67;A0A0C4DH69	A0A0C4DH67;A0A0C4DH69		IGKV1-8;IGKV1-9	sp|A0A0C4DH67|KV108_HUMAN Immunoglobulin kappa variable 1-8 OS=Homo sapiens OX=9606 GN=IGKV1-8 PE=3 SV=1;sp|A0A0C4DH69|KV109_HUMAN Immunoglobulin kappa variable 1-9 OS=Homo sapiens OX=9606 GN=IGKV1-9 PE=3 SV=1	2	2	2	1	27	27	13	12.537	0	29.215	306660000	76666000	24	1802200	5956200				0.000937369	0.997903	-0.00359853	0.345863	0.725301	0.992494		22.3387	22.2274	21.6655	23.0769	22.7762	22.7691		1	1	1	1	2	2	13.9	13.9	13.9	13.9	27	27
374	P01764	P01764	Ig heavy chain V-III region 23	IGHV3-23	sp|P01764|HV323_HUMAN Immunoglobulin heavy variable 3-23 OS=Homo sapiens OX=9606 GN=IGHV3-23 PE=1 SV=2	1	5	3	1	47	41	18.8	12.582	0	58.622	173510000	28919000	30	1762700	907850				0.409714	0.812952	1.13946	0.135687	0.893074	0.45957		22.2888	22.8704	21.9195	22.1129	21.8872	21.4468		3	4	3	3	3	3	18.8	28.2	18.8	24.8	24.8	24.8
143	A0A0R4J036;P08553;E7EMV2;E7ESP9;P07197;D3YZ35;P07197-2;Q16352;P46660	A0A0R4J036;P08553;E7EMV2;E7ESP9;P07197;D3YZ35	Neurofilament medium polypeptide	Nefm;NEFM	tr|A0A0R4J036|A0A0R4J036_MOUSE Neurofilament 3, medium OS=Mus musculus OX=10090 GN=Nefm PE=1 SV=1;sp|P08553|NFM_MOUSE Neurofilament medium polypeptide OS=Mus musculus OX=10090 GN=Nefm PE=1 SV=4;tr|E7EMV2|E7EMV2_HUMAN 160 kDa neurofilament protein OS=Homo s	9	21	21	19	23.8	23.8	21.8	95.94	0	130.52	435050000	9667700	86	1494700	0				1.69824	0.374933	5.22693	1.50197	0.273297	-4.90555		24.8783	26.1155	24.9255	18.4357	17.1634	16.0023		9	16	9	0	0	0	13.4	17.6	12.6	0	0	0
389	V9GYE3;V9GYG9;V9GYM3;P02652;V9GYC1;V9GYS1	V9GYE3;V9GYG9;V9GYM3;P02652;V9GYC1;V9GYS1	Apolipoprotein A-II;Proapolipoprotein A-II;Truncated apolipoprotein A-II	APOA2	tr|V9GYE3|V9GYE3_HUMAN Apolipoprotein A-II OS=Homo sapiens OX=9606 GN=APOA2 PE=1 SV=1;tr|V9GYG9|V9GYG9_HUMAN Apolipoprotein A-II (Fragment) OS=Homo sapiens OX=9606 GN=APOA2 PE=1 SV=1;tr|V9GYM3|V9GYM3_HUMAN Apolipoprotein A-II OS=Homo sapiens OX=9606 GN=APO	6	2	2	2	40.4	40.4	40.4	5.8767	0	1.8811	46204000	15401000	6	1476400	0				1.72357	0.42525	2.85449	1.13711	0.3712	-2.2773		21.2501	22.0482	22.3107	17.7132	17.8487	17.7308		1	1	1	0	0	0	19.2	21.2	19.2	0	0	0
130	A0A0G2JRQ6	A0A0G2JRQ6		Ig like	tr|A0A0G2JRQ6|A0A0G2JRQ6_HUMAN Ig-like domain-containing protein (Fragment) OS=Homo sapiens OX=9606 PE=1 SV=4	1	3	3	3	22.2	22.2	22.2	12.748	0	22.213	214290000	42858000	21	1366800	6210900				0.292347	0.88579	0.753402	0.640226	0.536667	1.3486		22.0067	23.0495	22.2654	22.9199	22.9059	22.9243		2	1	3	3	3	1	22.2	6.8	22.2	22.2	22.2	6.8
119	A0A0C4DH68	A0A0C4DH68		IGKV2-24	sp|A0A0C4DH68|KV224_HUMAN Immunoglobulin kappa variable 2-24 OS=Homo sapiens OX=9606 GN=IGKV2-24 PE=3 SV=1	1	4	3	1	20	20	9.2	13.079	0	55.838	259530000	64882000	18	1356100	0				0.287411	0.896136	1.30314	1.77293	0.173931	-4.32896		21.3491	22.4162	21.6176	18.1125	17.2106	16.5428		2	2	1	0	0	0	16.7	16.7	16.7	0	0	0
431	P10909-4;P10909-6;P10909;P10909-5;P10909-2;H0YC35;P10909-3;E7ERK6;H0YLK8;H0YAS8;E7ETB4;E5RG36;E5RGB0;E5RH61;E5RJZ5	P10909-4;P10909-6;P10909;P10909-5;P10909-2;H0YC35;P10909-3;E7ERK6;H0YLK8	Clusterin;Clusterin beta chain;Clusterin alpha chain;Clusterin	CLU	sp|P10909-4|CLUS_HUMAN Isoform 4 of Clusterin OS=Homo sapiens OX=9606 GN=CLU;sp|P10909-6|CLUS_HUMAN Isoform 6 of Clusterin OS=Homo sapiens OX=9606 GN=CLU;sp|P10909|CLUS_HUMAN Clusterin OS=Homo sapiens OX=9606 GN=CLU PE=1 SV=1;sp|P10909-5|CLUS_HUMAN Isoform	15	10	10	10	29.8	29.8	29.8	48.803	0	118.65	932880000	46644000	72	1337100	740600				0.0660838	0.965783	-0.0982539	3.04153	0.0621818	-1.49431		24.3059	24.6493	24.2467	22.8447	23.2437	23.763		4	5	6	2	3	4	13	13.9	21.2	5	10.6	13.2
492	P63261;P63260;I3L3I0;I3L1U9;G3UYG0;K7EM38;I3L3R2;J3KT65;I3L4N8;B1ATY1	P63261;P63260;I3L3I0;I3L1U9;G3UYG0;K7EM38;I3L3R2;J3KT65;I3L4N8	Actin, cytoplasmic 2;Actin, cytoplasmic 2, N-terminally processed	ACTG1;Actg1	sp|P63261|ACTG_HUMAN Actin, cytoplasmic 2 OS=Homo sapiens OX=9606 GN=ACTG1 PE=1 SV=1;sp|P63260|ACTG_MOUSE Actin, cytoplasmic 2 OS=Mus musculus OX=10090 GN=Actg1 PE=1 SV=1;tr|I3L3I0|I3L3I0_HUMAN Actin, cytoplasmic 2 (Fragment) OS=Homo sapiens OX=9606 GN=ACT	10	13	13	1	40.3	40.3	4.5	41.792	0	163.28	786400000	39320000	92	1279900	161620				0.258681	0.895556	1.17247	1.57056	0.253333	-3.98715		24.1866	23.469	24.4874	19.3166	19.8532	20.5902		4	4	6	2	2	3	14.9	14.7	22.9	7.7	7.2	10.4
386	Q91VB8;P01942	Q91VB8;P01942	Hemoglobin subunit alpha	haemaglobin alpha 2;Hba	tr|Q91VB8|Q91VB8_MOUSE Alpha globin 1 OS=Mus musculus OX=10090 GN=Hba-a1 PE=1 SV=1;sp|P01942|HBA_MOUSE Hemoglobin subunit alpha OS=Mus musculus OX=10090 GN=Hba PE=1 SV=2	2	5	5	3	43	43	28.2	15.112	0	14.143	335380000	41923000	37	1230700	0				0.512584	0.782964	2.00929	2.95637	0.059	-5.37377		22.6317	22.3306	23.4519	17.7903	16.2281	16.6764		2	2	4	0	0	0	14.8	19	36.6	0	0	0
49	A0A5H1ZRS9;A0A075B6S2;A2NJV5	A0A5H1ZRS9;A0A075B6S2;A2NJV5		IGKV2D-29;IGKV A18	tr|A0A5H1ZRS9|A0A5H1ZRS9_HUMAN Immunoglobulin kappa variable 2D-29 OS=Homo sapiens OX=9606 GN=IGKV2D-29 PE=1 SV=1;sp|A0A075B6S2|KVD29_HUMAN Immunoglobulin kappa variable 2D-29 OS=Homo sapiens OX=9606 GN=IGKV2D-29 PE=3 SV=1;sp|A2NJV5|KV229_HUMAN Immunoglobu	3	5	4	2	43.1	43.1	23.5	11.192	0	10.448	192690000	27527000	20	1133100	2055900				0.083236	0.96938	0.260405	0.183044	0.843649	0.524675		21.9554	22.3318	21.9463	22.329	22.4797	22.059		2	3	2	3	2	2	19.6	19.6	19.6	34.3	19.6	19.6
490	P62806;P62805	P62806;P62805	Histone H4	Hist1h4a;HIST1H4A	sp|P62806|H4_MOUSE Histone H4 OS=Mus musculus OX=10090 GN=Hist1h4a PE=1 SV=2;sp|P62805|H4_HUMAN Histone H4 OS=Homo sapiens OX=9606 GN=H4C1 PE=1 SV=2	2	8	8	8	59.2	59.2	59.2	11.367	0	12.514	99483000	16581000	27	1128800	0				0.506693	0.78393	1.77661	1.37964	0.318844	-3.36368		22.6689	22.1903	20.4615	17.9585	18.2177	16.8078		4	2	3	0	0	0	38.8	17.5	26.2	0	0	0
462	P20152;A0A0A6YWC8;P08670;B0YJC4;B0YJC5;A2AKJ2;A0A1B0GTT5;P31001;P17661;U3KPR1;B4DIR1;K7ELP4;K7EJU1;K7EKH9;A0A1X7SCE1;A0A1X7SBR3;E9Q1Y9;CON__Q61726;CON__Q6NT21;CON__P78385;A0A1W2PR46;CON__P78386;CON__Q8N1N4-2;CON__Q7RTT2;Q8IWY7;Q8N1N4-2;P03995-2;P03995;P14136-3;P14136;P14136-2;P78385;Q6IMF0;Q9Z2T6;P78386;Q8N1N4	P20152;A0A0A6YWC8;P08670;B0YJC4	Vimentin	Vim;VIM	sp|P20152|VIME_MOUSE Vimentin OS=Mus musculus OX=10090 GN=Vim PE=1 SV=3;tr|A0A0A6YWC8|A0A0A6YWC8_MOUSE Vimentin OS=Mus musculus OX=10090 GN=Vim PE=1 SV=1;sp|P08670|VIME_HUMAN Vimentin OS=Homo sapiens OX=9606 GN=VIM PE=1 SV=4;tr|B0YJC4|B0YJC4_HUMAN Vimentin	36	15	13	12	34.8	30.9	28.8	53.687	0	44.037	141790000	4170200	50	1111500	0				1.89041	0.244857	4.13114	1.9354	0.1506	-4.17786		24.1677	23.4189	24.559	16.0159	18.7309	17.4572		11	8	12	0	0	0	23.2	17	29	0	0	0
18	A0A075B5P7;A0A0A6YVX8	A0A075B5P7;A0A0A6YVX8		Ighv5-2	tr|A0A075B5P7|A0A075B5P7_MOUSE Immunoglobulin heavy variable 5-2 OS=Mus musculus OX=10090 GN=Ighv5-2 PE=4 SV=1;tr|A0A0A6YVX8|A0A0A6YVX8_MOUSE Immunoglobulin heavy variable 5-2 (Fragment) OS=Mus musculus OX=10090 GN=Ighv5-2 PE=4 SV=1	2	2	1	1	18.1	8.6	8.6	13.21	0	3.153	109070000	18178000	6	1107200	5079000				1.1618	0.66	3.02082	2.51459	0.0636	4.44668		22.0321	22.4657	21.6606	23.229	23.3593	22.9922		1	1	1	1	1	1	8.6	8.6	8.6	8.6	8.6	8.6
494	P68372;P68371;M0R2D3;Q3ZCM7;M0R042;M0QYM7;G3V2A3;M0R2T4;A0A075B724	P68372;P68371	Tubulin beta-4B chain	Tubb4b;TUBB4B	sp|P68372|TBB4B_MOUSE Tubulin beta-4B chain OS=Mus musculus OX=10090 GN=Tubb4b PE=1 SV=1;sp|P68371|TBB4B_HUMAN Tubulin beta-4B chain OS=Homo sapiens OX=9606 GN=TUBB4B PE=1 SV=1	9	11	11	1	30.8	30.8	2.7	49.83	0	67.793	389960000	19498000	69	1098800	0				0.433095	0.80997	2.32422	1.75958	0.177481	-5.60418		24.1181	22.3357	23.5852	16.6999	16.5691	17.7419		4	3	5	0	0	0	9.9	7.2	12.6	0	0	0
116	A0A0C4DH38	A0A0C4DH38		IGHV5-51	sp|A0A0C4DH38|HV551_HUMAN Immunoglobulin heavy variable 5-51 OS=Homo sapiens OX=9606 GN=IGHV5-51 PE=3 SV=1	1	4	4	2	47	47	26.5	12.674	0	47.139	3780400000	756080000	47	1094200	10104000				0.74915	0.713354	-3.24984	0.111398	0.902464	0.71813		23.2799	17.5283	22.8842	24.344	24.4893	24.3822		1	0	1	3	2	2	11.1	0	11.1	37.6	23.9	23.9
95	A0A0B4J1J6	A0A0B4J1J6		Ighv10-1	tr|A0A0B4J1J6|A0A0B4J1J6_MOUSE Immunoglobulin heavy variable 10-1 (Fragment) OS=Mus musculus OX=10090 GN=Ighv10-1 PE=4 SV=1	1	3	3	2	29.4	29.4	23.5	13.549	0	9.6184	176150000	29358000	12	1040000	2852100				0.0934324	0.958651	-0.412413	0.63823	0.52809	1.96545		21.9417	23.0082	16.6468	22.5431	22.6461	22.1145		1	1	0	1	1	1	5.9	5.9	0	5.9	5.9	5.9
287	F5H5D3;Q9BQE3;P68373;P68363;P05213;P68363-2;Q71U36-2;Q71U36;P68369;F8VVB9;P0DPH7-2;P0DPH8;P0DPH7;Q6PEY2;P05214;A0A2R8VHF3;A0A1W2PQM2;C9J2C0;Q9NY65-2;Q9NY65;Q9JJZ2;C9JDS9;F8VQQ4;F8VX09;F8VWV9;F8VRZ4;F8VS66;F8VRK0;F8VXZ7;C9K0S6;F8W0F6;V9GZ17;Q9H853	F5H5D3;Q9BQE3;P68373;P68363;P05213;P68363-2;Q71U36-2;Q71U36;P68369;F8VVB9;P0DPH7-2;P0DPH8;P0DPH7;Q6PEY2;P05214;A0A2R8VHF3;A0A1W2PQM2;C9J2C0;Q9NY65-2;Q9NY65;Q9JJZ2	Tubulin alpha-1C chain;Tubulin alpha-1B chain;Tubulin alpha-1A chain;Tubulin alpha-3E chain;Tubulin alpha-3 chain;Tubulin alpha-8 chain	TUBA1C;Tuba1c;TUBA1B;Tuba1b;TUBA1A;Tuba1a;TUBA3E;Tuba3a;TUBA8;Tuba8	tr|F5H5D3|F5H5D3_HUMAN Tubulin alpha chain OS=Homo sapiens OX=9606 GN=TUBA1C PE=1 SV=1;sp|Q9BQE3|TBA1C_HUMAN Tubulin alpha-1C chain OS=Homo sapiens OX=9606 GN=TUBA1C PE=1 SV=1;sp|P68373|TBA1C_MOUSE Tubulin alpha-1C chain OS=Mus musculus OX=10090 GN=Tuba1c	33	9	9	3	27	27	8.7	57.73	0	189.63	490380000	18861000	45	1024400	0				0.360891	0.84041	1.65028	3.84991	0.02	-6.27013		24.0852	23.2451	24.3452	17.9615	16.9075	17.7975		3	2	6	0	0	0	7.9	6.4	18.3	0	0	0
45	A0A075B6J9	A0A075B6J9		IGLV2-18	sp|A0A075B6J9|LV218_HUMAN Immunoglobulin lambda variable 2-18 OS=Homo sapiens OX=9606 GN=IGLV2-18 PE=3 SV=2	1	2	2	2	24.6	24.6	24.6	12.412	0	3.874	134640000	44879000	10	995510	3208300				0.0593961	0.971834	-0.257085	0.000529092	0.998958	0.0024395		18.2836	21.4559	20.6385	17.6636	21.7019	21.6353		0	1	1	0	1	1	0	11	11	0	11	11
441	P14106	P14106	Complement C1q subcomponent subunit B	C1qb	sp|P14106|C1QB_MOUSE Complement C1q subcomponent subunit B OS=Mus musculus OX=10090 GN=C1qb PE=1 SV=2	1	6	5	5	27.3	21.7	21.7	26.717	0	25.08	134780000	11232000	24	920020	0				0.76172	0.717437	2.70235	1.21454	0.338386	-3.59888		23.1331	22.0074	23.5219	17.124	18.2285	18.1869		3	3	3	1	2	1	15.4	13	15.4	5.5	10.3	5.5
458	P19246;P12036-2;P12036	P19246;P12036-2;P12036	Neurofilament heavy polypeptide	Nefh;NEFH	sp|P19246|NFH_MOUSE Neurofilament heavy polypeptide OS=Mus musculus OX=10090 GN=Nefh PE=1 SV=3;sp|P12036-2|NFH_HUMAN Isoform 2 of Neurofilament heavy polypeptide OS=Homo sapiens OX=9606 GN=NEFH;sp|P12036|NFH_HUMAN Neurofilament heavy polypeptide OS=Homo sa	3	16	15	15	16.2	15.4	15.4	116.99	0	36.056	257100000	6765800	50	829170	0				1.23531	0.613067	3.83657	1.07285	0.373612	-3.53454		24.2066	25.5869	23.3643	18.0604	19.3355	18.0713		8	10	7	0	0	0	7.8	9.6	6.8	0	0	0
363	P01709;P01706	P01709;P01706	Ig lambda chain V-II region MGC;Ig lambda chain V-II region BOH	IGLV2-8	sp|P01709|LV208_HUMAN Immunoglobulin lambda variable 2-8 OS=Homo sapiens OX=9606 GN=IGLV2-8 PE=1 SV=2;sp|P01706|LV211_HUMAN Immunoglobulin lambda variable 2-11 OS=Homo sapiens OX=9606 GN=IGLV2-11 PE=1 SV=2	2	2	2	2	17.8	17.8	17.8	12.382	0	10.003	662400000	331200000	23	816900	16189000				0.832111	0.702947	-2.51225	0.535661	0.579287	1.86485		20.4003	19.0434	20.872	22.7603	23.8249	24.2355		1	0	1	1	1	1	11	0	11	11	11	11
101	A0A0B4J1V6	A0A0B4J1V6		IGHV3-73	sp|A0A0B4J1V6|HV373_HUMAN Immunoglobulin heavy variable 3-73 OS=Homo sapiens OX=9606 GN=IGHV3-73 PE=3 SV=1	1	7	2	2	44.5	20.2	20.2	12.858	0	8.9519	291030000	41575000	19	802390	1693500				0.0127522	0.99364	0.060675	0.108302	0.904845	0.468039		21.3399	22.1236	21.4228	21.8394	22.2861	21.7383		5	3	4	5	4	4	33.6	18.5	24.4	24.4	24.4	24.4
352	P01648;P01649	P01648;P01649	Ig kappa chain V-V region HP 91A3;Ig kappa chain V-V regions	Ig kappa chain	sp|P01648|KV5AF_MOUSE Ig kappa chain V-V region HP 91A3 OS=Mus musculus OX=10090 PE=1 SV=1;sp|P01649|KV5AG_MOUSE Ig kappa chain V-V regions OS=Mus musculus OX=10090 PE=1 SV=1	2	2	1	1	24.1	16.7	16.7	11.961	0	4.204	17679000	3535700	6	782410	0				0.454738	0.802478	1.13002	0.430667	0.661532	-1.08542		22.1034	21.3198	15.7359	19.3903	16.3304	18.1214		1	1	0	1	0	0	16.7	16.7	0	16.7	0	0
20	A0A075B5Q4;P18525;A0A075B5Q0;A0A075B5P9;P18526;P18530;A0A075B5Q9;A0A0A6YWC7	A0A075B5Q4;P18525;A0A075B5Q0;A0A075B5P9;P18526;P18530	Ig heavy chain V region 5-84;Ig heavy chain V region 345;Ig heavy chain V region 7-39	Ighv5-12;Ighv5-6;Ighv5-4	tr|A0A075B5Q4|A0A075B5Q4_MOUSE Immunoglobulin heavy variable 5-12 (Fragment) OS=Mus musculus OX=10090 GN=Ighv5-12 PE=4 SV=1;sp|P18525|HVM54_MOUSE Ig heavy chain V region 5-84 OS=Mus musculus OX=10090 PE=1 SV=1;tr|A0A075B5Q0|A0A075B5Q0_MOUSE Immunoglobulin	8	6	3	2	40.2	30.8	21.4	13.075	0	15.837	123760000	17681000	25	734800	2646600				0.634923	0.76259	0.683041	0.413814	0.721838	0.502243		21.922	22.549	21.5989	22.0115	21.8831	21.7414		3	3	3	4	4	3	23.1	23.1	23.1	30.8	32.5	29.1
425	P0DP01	P0DP01		IGHV1-8	sp|P0DP01|HV108_HUMAN Immunoglobulin heavy variable 1-8 OS=Homo sapiens OX=9606 GN=IGHV1-8 PE=3 SV=1	1	2	1	1	22.2	12.8	12.8	12.992	0.0072993	1.5125	32034000	6406700	6	713550	1296500				1.59999	0.519158	2.50317	1.70596	0.236242	2.58633		21.378	21.2703	20.5772	21.1426	21.1111	21.1713		2	1	1	1	1	1	22.2	12.8	12.8	12.8	12.8	12.8
46	A0A075B6K4	A0A075B6K4		IGLV3-10	sp|A0A075B6K4|LV310_HUMAN Immunoglobulin lambda variable 3-10 OS=Homo sapiens OX=9606 GN=IGLV3-10 PE=3 SV=2	1	6	6	2	35.7	35.7	19.1	12.441	0	14.078	190840000	47710000	31	675030	2553400				0.126707	0.963983	0.482137	0.25452	0.780221	-0.874406		21.09	22.3826	21.0246	20.5744	20.1088	20.5582		1	1	2	1	2	1	8.7	8.7	27.8	8.7	15.7	7
413	Q5JP53;P99024;P07437;Q5ST81	Q5JP53;P99024;P07437;Q5ST81	Tubulin beta-5 chain;Tubulin beta chain	TUBB;Tubb5	tr|Q5JP53|Q5JP53_HUMAN Tubulin beta chain OS=Homo sapiens OX=9606 GN=TUBB PE=1 SV=1;sp|P99024|TBB5_MOUSE Tubulin beta-5 chain OS=Mus musculus OX=10090 GN=Tubb5 PE=1 SV=1;sp|P07437|TBB5_HUMAN Tubulin beta chain OS=Homo sapiens OX=9606 GN=TUBB PE=1 SV=2;tr|Q	4	10	3	2	28.2	9.9	6.3	47.766	0	12.083	187220000	9853900	27	661870	0				0.305442	0.895314	1.33451	1.23755	0.343185	-3.48852		22.5803	21.4621	22.3479	18.5508	18.7641	17.5001		6	4	7	0	0	0	16.7	11	20.2	0	0	0
459	P19652;P02763	P19652	Alpha-1-acid glycoprotein 2	ORM2	sp|P19652|A1AG2_HUMAN Alpha-1-acid glycoprotein 2 OS=Homo sapiens OX=9606 GN=ORM2 PE=1 SV=2	2	3	3	3	17.4	17.4	17.4	23.602	0	30.297	115090000	11509000	19	629980	625970				0.157534	0.92419	0.426435	0.120716	0.901649	0.337352		20.6898	22.072	21.1811	21.3698	21.2309	21.1284		1	2	2	1	1	1	6	10	10	4	4	4
359	P01701	P01701	Ig lambda chain V-I region NEW	IGLV1-51	sp|P01701|LV151_HUMAN Immunoglobulin lambda variable 1-51 OS=Homo sapiens OX=9606 GN=IGLV1-51 PE=1 SV=2	1	4	4	4	17.9	17.9	17.9	12.249	0	11.02	736450000	245480000	53	606240	24444000				0.582229	0.784258	-2.16312	0.712222	0.471405	2.48216		17.8257	20.7536	21.8677	23.5185	24.086	23.9912		0	1	1	3	2	2	0	6.8	13.7	17.9	17.9	17.9
256	CON__P35908v2;CON__P35908;P35908;CON__Q7Z794;Q7Z794;CON__Q9R0H5;CON__Q6NXH9;Q6IFZ9;Q9R0H5;Q6NXH9;H0YID6	CON__P35908v2;CON__P35908;P35908	Keratin, type II cytoskeletal 2 epidermal	KRT2	;;sp|P35908|K22E_HUMAN Keratin, type II cytoskeletal 2 epidermal OS=Homo sapiens OX=9606 GN=KRT2 PE=1 SV=2	11	27	22	16	48.4	43.7	35.5	65.432	0	80.706	455660000	11392000	56	571920	0				0.749946	0.710121	2.81952	0.12694	0.893436	-0.699661		24.2328	17.0248	26.7758	17.7394	17.6389	24.209		10	3	21	2	2	14	15.5	4.2	37.1	3.1	3.1	26.6
52	A0A075B7B8	A0A075B7B8		IGHV3OR16-12	tr|A0A075B7B8|A0A075B7B8_HUMAN Immunoglobulin heavy variable 3/OR16-12 (non-functional) (Fragment) OS=Homo sapiens OX=9606 GN=IGHV3OR16-12 PE=1 SV=1	1	2	1	1	18.8	9.4	9.4	12.874	0	27.458	53591000	7655800	11	553160	438140				0.742161	0.764232	1.49486	0.0234908	0.985566	-0.0764732		20.5994	21.8115	20.8043	19.5407	20.2239	19.6795		2	2	2	2	2	2	18.8	18.8	18.8	18.8	18.8	18.8
334	P00739;P00739-2;A0A0A0MRD9	P00739;P00739-2;A0A0A0MRD9	Haptoglobin-related protein	HPR	sp|P00739|HPTR_HUMAN Haptoglobin-related protein OS=Homo sapiens OX=9606 GN=HPR PE=2 SV=2;sp|P00739-2|HPTR_HUMAN Isoform 2 of Haptoglobin-related protein OS=Homo sapiens OX=9606 GN=HPR;tr|A0A0A0MRD9|A0A0A0MRD9_HUMAN Haptoglobin-related protein OS=Homo sapi	3	14	14	4	35.9	35.9	17.2	39.029	0	100.88	941900000	47095000	98	527510	893140				0.00911008	0.989664	-0.0485512	0.00944695	0.998014	-0.0503275		22.9033	23.5788	22.7348	22.9915	22.9588	23.2623		3	3	5	3	3	4	9.8	10.9	13.5	8.9	9.8	12.9
19	A0A075B5Q2;A0A0J9YX35	A0A075B5Q2		Ighv5-9	tr|A0A075B5Q2|A0A075B5Q2_MOUSE Immunoglobulin heavy variable 5-9 (Fragment) OS=Mus musculus OX=10090 GN=Ighv5-9 PE=4 SV=1	2	5	2	1	28.2	18.8	9.4	12.795	0	20.656	394140000	65690000	20	524060	5380100				0.368032	0.843592	-1.09545	0.47843	0.611503	1.33299		19.6949	21.5147	22.7799	23.2674	23.4747	23.0756		3	3	3	3	3	2	18.8	18.8	18.8	18.8	18.8	15.4
504	Q02105	Q02105	Complement C1q subcomponent subunit C	C1qc	sp|Q02105|C1QC_MOUSE Complement C1q subcomponent subunit C OS=Mus musculus OX=10090 GN=C1qc PE=1 SV=2	1	4	4	4	21.5	21.5	21.5	25.991	0	10.131	71014000	5917800	18	499280	0				0.812366	0.709733	2.21937	2.31066	0.0785714	-3.92375		22.1404	21.2116	22.5174	16.9929	16.6922	17.441		2	1	4	0	0	0	12.6	5.3	21.5	0	0	0
362	P01705	P01705	Ig lambda chain V-II region NEI	IGLV2-23	sp|P01705|LV223_HUMAN Immunoglobulin lambda variable 2-23 OS=Homo sapiens OX=9606 GN=IGLV2-23 PE=1 SV=2	1	2	2	2	14.2	14.2	14.2	11.893	0.0095694	1.4334	25655000	8551700	7	484520	2403100				0.29387	0.892715	0.759861	2.56767	0.0581538	2.93285		19.9597	19.6372	18.2913	20.7913	21.3995	20.9125		1	0	1	1	1	1	14.2	0	7.1	14.2	14.2	14.2
393	S4R471;S4R3Y4;P02760	S4R471;S4R3Y4;P02760	Protein AMBP;Alpha-1-microglobulin;Inter-alpha-trypsin inhibitor light chain;Trypstatin	AMBP	tr|S4R471|S4R471_HUMAN Alpha-1-microglobulin (Fragment) OS=Homo sapiens OX=9606 GN=AMBP PE=1 SV=1;tr|S4R3Y4|S4R3Y4_HUMAN Protein AMBP OS=Homo sapiens OX=9606 GN=AMBP PE=1 SV=1;sp|P02760|AMBP_HUMAN Protein AMBP OS=Homo sapiens OX=9606 GN=AMBP PE=1 SV=1	3	3	3	3	14	14	14	21.44	0	20.197	135910000	13591000	24	439130	1550000				0.121261	0.966118	0.364024	0.320729	0.737534	0.826078		19.1391	22.9654	22.2514	21.8083	21.8907	21.7659		0	1	2	2	2	2	0	4.1	14	14	14	14
456	P18528	P18528	Ig heavy chain V region 6.96	Ig heavy chain	sp|P18528|HVM57_MOUSE Ig heavy chain V region 6.96 OS=Mus musculus OX=10090 PE=4 SV=1	1	5	1	1	35.7	13.3	13.3	11.007	0	9.3957	336420000	67284000	18	417940	7997200				0.639823	0.749195	-1.71764	1.21512	0.342667	2.57148		19.8231	20.9763	19.8055	23.7676	23.5279	23.6033		3	3	3	3	4	3	24.5	24.5	24.5	24.5	35.7	31.6
343	P01042-3;P01042-2;P01042	P01042-3;P01042-2;P01042	Kininogen-1;Kininogen-1 heavy chain;T-kinin;Bradykinin;Lysyl-bradykinin;Kininogen-1 light chain;Low molecular weight growth-promoting factor	KNG1	sp|P01042-3|KNG1_HUMAN Isoform 3 of Kininogen-1 OS=Homo sapiens OX=9606 GN=KNG1;sp|P01042-2|KNG1_HUMAN Isoform LMW of Kininogen-1 OS=Homo sapiens OX=9606 GN=KNG1;sp|P01042|KNG1_HUMAN Kininogen-1 OS=Homo sapiens OX=9606 GN=KNG1 PE=1 SV=2	3	5	5	5	15.6	15.6	15.6	43.821	0	11.082	155020000	6740000	22	409770	722080				0.722938	0.741073	0.97066	0.462591	0.659742	0.710267		22.5946	22.511	22.4383	22.3683	22.2655	22.2851		1	2	2	1	3	3	4.9	7.7	6.9	4.9	9	9
432	P11021;P20029	P11021;P20029	78 kDa glucose-regulated protein	HSPA5;Hspa5	sp|P11021|BIP_HUMAN Endoplasmic reticulum chaperone BiP OS=Homo sapiens OX=9606 GN=HSPA5 PE=1 SV=2;sp|P20029|BIP_MOUSE Endoplasmic reticulum chaperone BiP OS=Mus musculus OX=10090 GN=Hspa5 PE=1 SV=3	2	20	20	19	35.5	35.5	35.5	72.332	0	34.896	379700000	12657000	73	408490	126560				0.216626	0.900135	-0.903067	0.775307	0.451156	-2.34619		22.1193	19.5195	21.9582	20.8598	21.4491	17.8247		1	1	2	1	2	0	2.4	2.4	2.6	2.6	2.6	0
395	P02787;C9JVG0;H7C5E8	P02787	Serotransferrin	TF	sp|P02787|TRFE_HUMAN Serotransferrin OS=Homo sapiens OX=9606 GN=TF PE=1 SV=3	3	10	10	10	17.5	17.5	17.5	77.063	0	133.15	232370000	5667500	51	407480	639010				0.769792	0.710209	1.83967	0.350211	0.723691	1.04711		23.0798	24.078	22.7921	22.4895	22.8586	22.6996		3	4	5	5	5	7	4.4	7.4	7.7	7.7	8	11.7
499	P80748	P80748	Ig lambda chain V-III region LOI	IGLV3-21	sp|P80748|LV321_HUMAN Immunoglobulin lambda variable 3-21 OS=Homo sapiens OX=9606 GN=IGLV3-21 PE=1 SV=2	1	3	2	2	39.3	25.6	25.6	12.446	0	32.101	218380000	36397000	26	401990	8604500				0.118928	0.963347	-0.417979	1.43723	0.327429	2.63697		22.2291	18.1595	22.7128	23.6439	23.2814	23.508		2	1	2	3	3	3	20.5	13.7	20.5	39.3	39.3	39.3
114	A0A0C4DH35	A0A0C4DH35		IGHV3-35	sp|A0A0C4DH35|HV335_HUMAN Probable non-functional immunoglobulin heavy variable 3-35 OS=Homo sapiens OX=9606 GN=IGHV3-35 PE=1 SV=1	1	3	3	3	24.8	24.8	24.8	12.81	0	23.555	197750000	28250000	18	393860	6629400				0.0837747	0.970435	0.42791	1.24064	0.349358	3.41995		15.5137	23.9345	22.6127	23.2877	23.2359	22.7183		0	1	1	2	1	3	0	9.4	9.4	15.4	9.4	24.8
534	Q792Z1	Q792Z1		Try10	tr|Q792Z1|Q792Z1_MOUSE MCG140784 OS=Mus musculus OX=10090 GN=Try10 PE=1 SV=1	1	2	2	2	14.6	14.6	14.6	26.221	0	12.526	229720000	25524000	25	365520	1871900				0.0145195	0.990423	0.0190337	0.371385	0.734236	-0.363557		22.6305	21.9036	22.2951	20.979	21.6774	23.2547		1	1	1	2	2	1	4.1	4.1	4.1	14.6	14.6	10.6
92	A0A0B4J1H8;A0A0B4J1H7	A0A0B4J1H8;A0A0B4J1H7		Igkv1-133;Igkv1-135	tr|A0A0B4J1H8|A0A0B4J1H8_MOUSE Immunoglobulin kappa variable 1-133 (Fragment) OS=Mus musculus OX=10090 GN=Igkv1-133 PE=4 SV=1;tr|A0A0B4J1H7|A0A0B4J1H7_MOUSE Immunoglobulin kappa variable 1-135 (Fragment) OS=Mus musculus OX=10090 GN=Igkv1-135 PE=4 SV=1	2	2	2	2	17.5	17.5	17.5	13.237	0	6.7779	67408000	11235000	17	318850	1044500				0.431355	0.806372	-0.894783	0.829352	0.445444	1.40833		20.2361	16.197	20.0791	20.399	20.9303	20.7104		1	0	1	1	1	1	10.8	0	10.8	10.8	10.8	10.8
128	A0A0G2JMB2;A0A286YEY5;P01877	A0A0G2JMB2;A0A286YEY5;P01877	Ig alpha-2 chain C region	IGHA2	tr|A0A0G2JMB2|A0A0G2JMB2_HUMAN Immunoglobulin heavy constant alpha 2 (Fragment) OS=Homo sapiens OX=9606 GN=IGHA2 PE=1 SV=1;tr|A0A286YEY5|A0A286YEY5_HUMAN Immunoglobulin heavy constant alpha 2 (Fragment) OS=Homo sapiens OX=9606 GN=IGHA2 PE=1 SV=1;sp|P01877|	3	9	1	1	25.9	4.4	4.4	36.508	0	177.34	166560000	11104000	11	290250	556020				0.118605	0.960517	0.400675	0.109359	0.902436	0.372541		21.2419	21.9807	21.0284	21.4268	21.4762	21.2805		4	5	3	5	3	6	15	17.1	12.1	20	15.3	20.6
501	P98086	P98086	Complement C1q subcomponent subunit A	C1qa	sp|P98086|C1QA_MOUSE Complement C1q subcomponent subunit A OS=Mus musculus OX=10090 GN=C1qa PE=1 SV=2	1	5	3	3	22	17.6	17.6	25.974	0	3.0311	51008000	3188000	11	289570	0				0.126284	0.961441	0.459321	0.788676	0.440321	-1.92173		21.6283	17.9699	21.8306	19.0999	16.4527	20.1616		2	2	4	2	2	2	10.2	4.5	13.9	4.5	4.5	4.5
333	P00738;J3QLC9;A0A0C4DGL8;J3QR68;H0Y300;P00738-2;A0A087WU08;H3BS21;J3KRH2;J3KTC3;J3KSV1;J3QQI8;H3BMJ7;Q61646	P00738;J3QLC9;A0A0C4DGL8;J3QR68;H0Y300;P00738-2;A0A087WU08;H3BS21	Haptoglobin;Haptoglobin alpha chain;Haptoglobin beta chain	HP	sp|P00738|HPT_HUMAN Haptoglobin OS=Homo sapiens OX=9606 GN=HP PE=1 SV=1;tr|J3QLC9|J3QLC9_HUMAN Haptoglobin (Fragment) OS=Homo sapiens OX=9606 GN=HP PE=1 SV=1;tr|A0A0C4DGL8|A0A0C4DGL8_HUMAN Haptoglobin OS=Homo sapiens OX=9606 GN=HP PE=1 SV=1;tr|J3QR68|J3QR6	14	14	4	4	24.6	8.6	8.6	45.205	0	82.445	135900000	6177200	28	271300	658100				0.709065	0.737253	1.05731	0.388792	0.720704	0.688336		22.6064	22.0511	22.182	22.1569	21.8993	21.8978		5	4	7	5	5	4	11.1	9.6	14.3	13.3	14	10.8
148	A0A0R4J233;A0A1W2P6J7;Q8C650-2;Q8C650;A0A1W2P866	A0A0R4J233;A0A1W2P6J7;Q8C650-2;Q8C650	Septin-10	Septin-10	tr|A0A0R4J233|A0A0R4J233_MOUSE Septin 10 OS=Mus musculus OX=10090 GN=Sept10 PE=1 SV=1;tr|A0A1W2P6J7|A0A1W2P6J7_MOUSE Septin 10 OS=Mus musculus OX=10090 GN=Sept10 PE=1 SV=1;sp|Q8C650-2|SEP10_MOUSE Isoform 2 of Septin-10 OS=Mus musculus OX=10090 GN=Septin10;	5	5	4	2	12.9	10.8	5.4	49.829	0	18.011	14302000	715080	7	251450	0				3.05284	0.016	3.35163	0.743924	0.472667	-1.60084		21.8872	20.2848	21.623	18.6525	16.3329	16.9237		4	2	4	0	0	0	11	4.9	10.3	0	0	0
229	B7ZKJ8;Q14624-4;Q14624-3;Q14624-2;Q14624;H7C0L5;A0A2K6EDJ7;CON__Q3T052;E9Q5L2;E9PVD2;A6X935-2;A6X935	B7ZKJ8;Q14624-4;Q14624-3;Q14624-2;Q14624;H7C0L5	Inter-alpha-trypsin inhibitor heavy chain H4;70 kDa inter-alpha-trypsin inhibitor heavy chain H4;35 kDa inter-alpha-trypsin inhibitor heavy chain H4	ITIH4	tr|B7ZKJ8|B7ZKJ8_HUMAN ITIH4 protein OS=Homo sapiens OX=9606 GN=ITIH4 PE=1 SV=1;sp|Q14624-4|ITIH4_HUMAN Isoform 4 of Inter-alpha-trypsin inhibitor heavy chain H4 OS=Homo sapiens OX=9606 GN=ITIH4;sp|Q14624-3|ITIH4_HUMAN Isoform 3 of Inter-alpha-trypsin inhi	12	8	8	8	8.6	8.6	8.6	103.88	0	323.31	380860000	8279500	59	230630	615420				0.358199	0.835309	1.14987	0.310661	0.732505	1.02898		23.2574	23.1779	23.4487	23.1521	23.2456	23.1963		5	3	5	5	5	4	5.6	2.8	5.6	5.3	5.2	4.9
339	P01023;P20742-2;P20742;CON__ENSEMBL:ENSBTAP00000024146;F8W7L3;Q6GQT1	P01023	Alpha-2-macroglobulin	A2M	sp|P01023|A2MG_HUMAN Alpha-2-macroglobulin OS=Homo sapiens OX=9606 GN=A2M PE=1 SV=3	6	26	26	26	24.8	24.8	24.8	163.29	0	97.362	547610000	7605700	138	218450	788660				0.287575	0.890511	0.896608	0.506702	0.597302	1.37987		23.3774	24.0454	23.5914	23.8368	24.1574	24.1799		6	8	9	12	16	14	4.7	7.3	7.6	11.1	13.8	12.6
131	A0A0G2JSC0;A0A087WSX0;A0A0G2JS06	A0A0G2JSC0;A0A087WSX0		IGLV5-45	tr|A0A0G2JSC0|A0A0G2JSC0_HUMAN Immunoglobulin lambda variable 5-45 (Fragment) OS=Homo sapiens OX=9606 GN=IGLV5-45 PE=1 SV=1;sp|A0A087WSX0|LV545_HUMAN Immunoglobulin lambda variable 5-45 OS=Homo sapiens OX=9606 GN=IGLV5-45 PE=3 SV=1	3	3	3	3	21.1	21.1	21.1	13.215	0	12.91	83056000	20764000	19	193340	1464300				0.308698	0.888251	-0.734007	0.403542	0.694598	0.902766		19.2379	20.196	19.5021	20.9339	20.7609	21.1694		1	1	1	2	2	1	7.3	7.3	7.3	21.1	21.1	7.3
113	A0A0C4DH34	A0A0C4DH34		IGHV4-28	sp|A0A0C4DH34|HV428_HUMAN Immunoglobulin heavy variable 4-28 OS=Homo sapiens OX=9606 GN=IGHV4-28 PE=3 SV=1	1	2	2	2	9.4	9.4	9.4	13.124	0	4.8018	105740000	17624000	20	192940	553500				0.239893	0.8978	0.723282	0.110648	0.907576	-0.370854		21.748	23.5855	16.6276	20.861	20.0988	18.3754		1	1	0	2	1	0	7.7	7.7	0	9.4	9.4	0
99	A0A0B4J1V0	A0A0B4J1V0		IGHV3-15	sp|A0A0B4J1V0|HV315_HUMAN Immunoglobulin heavy variable 3-15 OS=Homo sapiens OX=9606 GN=IGHV3-15 PE=3 SV=1	1	8	4	4	37	23.5	23.5	12.926	0	18.177	138660000	19808000	25	183540	1468600				0.13806	0.950564	-0.411202	0.462322	0.643709	1.09836		20.2041	21.1924	19.9606	21.7844	21.44	21.7556		4	3	4	7	4	5	26.1	20.2	26.1	37	26.1	35.3
285	Q6NVF7;E9QQ57;O55103;A0A0U1RNK1;A0A669KBF1;O55103-2;Q9BXM0;A0A6Q8PGB6;Q9BXM0-2;A0A6Q8PH11;A0A6Q8PFM7;A0A6Q8PFP7;Q9BXM0-3	Q6NVF7;E9QQ57;O55103;A0A0U1RNK1	Periaxin	Prx	tr|Q6NVF7|Q6NVF7_MOUSE Periaxin OS=Mus musculus OX=10090 GN=Prx PE=1 SV=1;tr|E9QQ57|E9QQ57_MOUSE Periaxin OS=Mus musculus OX=10090 GN=Prx PE=1 SV=1;sp|O55103|PRAX_MOUSE Periaxin OS=Mus musculus OX=10090 GN=Prx PE=1 SV=1;tr|A0A0U1RNK1|A0A0U1RNK1_MOUSE Peria	13	33	33	33	39.4	39.4	39.4	147.53	0	221.71	627370000	10285000	101	173470	0				0.296324	0.890497	1.41777	1.5722	0.2528	-4.32453		22.864	21.7971	23.3408	19.1133	18.0348	17.0722		5	2	9	0	0	0	4.5	1.7	12	0	0	0
218	B0YIW2;P02656	B0YIW2;P02656	Apolipoprotein C-III	APOC3	tr|B0YIW2|B0YIW2_HUMAN Apolipoprotein C-III OS=Homo sapiens OX=9606 GN=APOC3 PE=1 SV=1;sp|P02656|APOC3_HUMAN Apolipoprotein C-III OS=Homo sapiens OX=9606 GN=APOC3 PE=1 SV=1	2	2	2	2	23.1	23.1	23.1	12.815	0	73.8	99524000	12441000	21	163580	2174500				0.117574	0.952313	0.349207	1.40775	0.318417	2.20097		20.4124	21.3119	20.3527	22.279	22.0617	22.1805		1	1	1	2	1	2	13.7	13.7	13.7	23.1	13.7	23.1
323	O43866	O43866	CD5 antigen-like	CD5L	sp|O43866|CD5L_HUMAN CD5 antigen-like OS=Homo sapiens OX=9606 GN=CD5L PE=1 SV=1	1	7	7	7	23.6	23.6	23.6	38.087	0	36.448	873030000	45949000	52	159540	797470				0.257238	0.886271	-1.09678	0.216674	0.795496	-0.952173		22.9566	21.8753	20.6212	21.5886	22.1714	22.0402		1	1	1	1	2	2	2	6.3	6.3	2	8.4	8.4
387	P02647;F8W696;CON__P15497	P02647;F8W696	Apolipoprotein A-I;Proapolipoprotein A-I;Truncated apolipoprotein A-I	APOA1	sp|P02647|APOA1_HUMAN Apolipoprotein A-I OS=Homo sapiens OX=9606 GN=APOA1 PE=1 SV=1;tr|F8W696|F8W696_HUMAN Apolipoprotein A-I OS=Homo sapiens OX=9606 GN=APOA1 PE=1 SV=1	3	11	11	11	44.9	44.9	44.9	30.777	0	75.164	473740000	26319000	43	110910	2435900				0.435192	0.794941	-1.79721	1.37778	0.323349	3.8005		20.3822	18.528	19.8535	24.0627	24.1198	24.0157		1	0	1	5	7	5	4.1	0	4.1	23.6	30.7	21
240	C9JV77;P02765	C9JV77;P02765	Alpha-2-HS-glycoprotein;Alpha-2-HS-glycoprotein chain A;Alpha-2-HS-glycoprotein chain B	AHSG	tr|C9JV77|C9JV77_HUMAN Alpha-2-HS-glycoprotein OS=Homo sapiens OX=9606 GN=AHSG PE=1 SV=1;sp|P02765|FETUA_HUMAN Alpha-2-HS-glycoprotein OS=Homo sapiens OX=9606 GN=AHSG PE=1 SV=2	2	2	2	2	4.6	4.6	4.6	39.411	0	29.23	16707000	1285200	11	96182	165540				0.173148	0.929772	0.28406	0.380572	0.724077	-0.538707		16.4711	20.1808	20.0904	18.1115	19.5218	17.1344		0	1	1	0	2	1	0	2.7	2.7	0	4.6	1.9
436	P12277;G3V4N7;Q04447;G3V461;H0YJG0	P12277;G3V4N7;Q04447	Creatine kinase B-type	CKB;Ckb	sp|P12277|KCRB_HUMAN Creatine kinase B-type OS=Homo sapiens OX=9606 GN=CKB PE=1 SV=1;tr|G3V4N7|G3V4N7_HUMAN Creatine kinase (Fragment) OS=Homo sapiens OX=9606 GN=CKB PE=1 SV=1;sp|Q04447|KCRB_MOUSE Creatine kinase B-type OS=Mus musculus OX=10090 GN=Ckb PE=1	5	3	3	3	11	11	11	42.644	0	4.935	20276000	1192700	11	87746	0				0.162456	0.928247	0.553983	0.946259	0.41181	-2.08581		20.7786	17.443	20.369	16.7483	18.2664	17.2404		1	0	1	0	0	0	2.9	0	2.9	0	0	0
77	A0A0A0MS51;A0A0A0MT01;CON__Q3SX14;P06396-2;P06396-4;P06396-3;P06396;A0A0J9YUQ8;P13020-2;P13020	A0A0A0MS51;A0A0A0MT01;CON__Q3SX14;P06396-2;P06396-4;P06396-3;P06396;A0A0J9YUQ8;P13020-2;P13020	Gelsolin	GSN;Gsn	tr|A0A0A0MS51|A0A0A0MS51_HUMAN Actin-depolymerizing factor OS=Homo sapiens OX=9606 GN=GSN PE=1 SV=1;tr|A0A0A0MT01|A0A0A0MT01_HUMAN Actin-depolymerizing factor OS=Homo sapiens OX=9606 GN=GSN PE=1 SV=1;;sp|P06396-2|GELS_HUMAN Isoform 2 of Gelsolin OS=Homo sa	10	2	2	2	4	4	4	82.525	0	5.526	20630000	625150	9	83083	81378				1.19608	0.6014	-1.54836	1.11928	0.387211	1.48984		16.6164	16.4608	18.87	19.6108	19.8413	19.7868		1	1	0	1	1	1	2.3	2.3	0	1.7	1.7	1.7
400	P04196	P04196	Histidine-rich glycoprotein	HRG	sp|P04196|HRG_HUMAN Histidine-rich glycoprotein OS=Homo sapiens OX=9606 GN=HRG PE=1 SV=1	1	8	8	8	17.3	17.3	17.3	59.578	0	42.095	389780000	18561000	46	77245	3007200				0.258816	0.885699	0.895232	0.951771	0.407707	2.28788		22.7324	22.731	23.1351	23.8913	24.0167	24.0328		2	1	3	5	5	4	4.6	1.5	6.3	12	10.7	11.2
434	P11142-2;P63017;P11142;Q504P4;E9PKE3;E9PN89;E9PLF4;E9PQQ4;E9PQK7;E9PK54;E9PNE6;E9PI65;E9PN25;E9PPY6;D3Z5E2;A8K7Q2	P11142-2;P63017;P11142;Q504P4;E9PKE3;E9PN89;E9PLF4;E9PQQ4;E9PQK7;E9PK54;E9PNE6	Heat shock cognate 71 kDa protein	HSPA8;Hspa8	sp|P11142-2|HSP7C_HUMAN Isoform 2 of Heat shock cognate 71 kDa protein OS=Homo sapiens OX=9606 GN=HSPA8;sp|P63017|HSP7C_MOUSE Heat shock cognate 71 kDa protein OS=Mus musculus OX=10090 GN=Hspa8 PE=1 SV=1;sp|P11142|HSP7C_HUMAN Heat shock cognate 71 kDa prot	16	13	11	8	33.1	30.4	21.9	53.517	0	73.722	81405000	3391900	31	74269	0				0.0268012	0.997338	0.133543	0.790513	0.455423	-2.39301		20.143	19.598	19.8529	17.4894	18.6838	17.3568		2	2	3	0	1	0	5.1	5.1	7.5	0	3.2	0
15	A0A075B5P4;A0A0A6YWR2	A0A075B5P4;A0A0A6YWR2		Ighg1	tr|A0A075B5P4|A0A075B5P4_MOUSE Ig gamma-1 chain C region secreted form (Fragment) OS=Mus musculus OX=10090 GN=Ighg1 PE=1 SV=1;tr|A0A0A6YWR2|A0A0A6YWR2_MOUSE Ig gamma-1 chain C region secreted form (Fragment) OS=Mus musculus OX=10090 GN=Ighg1 PE=1 SV=1	2	9	9	2	28.4	28.4	8	35.633	0	179.19	1869700000	143820000	49	68801	0				0.243851	0.885867	-1.80661	0.567558	0.551283	-3.44484		19.893	19.7207	16.7845	18.794	17.4708	16.2016		1	1	0	0	0	0	3.1	3.1	0	0	0	0
433	P11087-2;P11087	P11087-2;P11087	Collagen alpha-1(I) chain	Col1a1	sp|P11087-2|CO1A1_MOUSE Isoform 2 of Collagen alpha-1(I) chain OS=Mus musculus OX=10090 GN=Col1a1;sp|P11087|CO1A1_MOUSE Collagen alpha-1(I) chain OS=Mus musculus OX=10090 GN=Col1a1 PE=1 SV=4	2	3	3	3	3.3	3.3	3.3	117.82	0	6.3435	68930000	1111800	11	65894	0				0.631907	0.748409	1.85145	0.833953	0.455292	-2.22532		22.4769	21.9849	19.9226	18.9984	19.1193	16.4825		2	1	1	0	0	0	1.8	1.5	1.5	0	0	0
461	P19827;P19827-3;P19827-2;F8WAS2;H7C0N0;CON__Q0VCM5	P19827;P19827-3;P19827-2	Inter-alpha-trypsin inhibitor heavy chain H1	ITIH1	sp|P19827|ITIH1_HUMAN Inter-alpha-trypsin inhibitor heavy chain H1 OS=Homo sapiens OX=9606 GN=ITIH1 PE=1 SV=3;sp|P19827-3|ITIH1_HUMAN Isoform 3 of Inter-alpha-trypsin inhibitor heavy chain H1 OS=Homo sapiens OX=9606 GN=ITIH1;sp|P19827-2|ITIH1_HUMAN Isoform	6	5	5	5	6.7	6.7	6.7	101.39	0	32.904	27665000	728040	17	61290	81805				1.47371	0.619259	-1.39563	2.19762	0.149143	1.69809		18.5051	17.6916	16.8642	20.1255	20.2425	20.1178		1	1	2	1	1	3	1.3	1.3	2.7	1.8	1.8	4
275	E9PIT3;P00734;C9JV37	E9PIT3;P00734	Prothrombin;Activation peptide fragment 1;Activation peptide fragment 2;Thrombin light chain;Thrombin heavy chain	F2	tr|E9PIT3|E9PIT3_HUMAN Activation peptide fragment 1 OS=Homo sapiens OX=9606 GN=F2 PE=1 SV=1;sp|P00734|THRB_HUMAN Prothrombin OS=Homo sapiens OX=9606 GN=F2 PE=1 SV=2	3	5	5	5	11.7	11.7	11.7	65.408	0	8.1768	44232000	1382300	22	58670	100770				0.389982	0.834758	0.62042	0.388286	0.724338	0.618371		20.2154	21.3131	19.9026	20.158	20.9155	20.3527		1	1	1	2	1	1	1.7	1.7	1.7	4.6	2.9	2.9
301	G5E846;P15331-3;P15331;A0A2R8W6R6;G3X981;P41219;P41219-2;P15331-2;H7C5W5;F8W835	G5E846;P15331-3;P15331;A0A2R8W6R6;G3X981;P41219;P41219-2;P15331-2	Peripherin	Prph;PRPH	tr|G5E846|G5E846_MOUSE Peripherin OS=Mus musculus OX=10090 GN=Prph PE=1 SV=1;sp|P15331-3|PERI_MOUSE Isoform 5b of Peripherin OS=Mus musculus OX=10090 GN=Prph;sp|P15331|PERI_MOUSE Peripherin OS=Mus musculus OX=10090 GN=Prph PE=1 SV=2;tr|A0A2R8W6R6|A0A2R8W6R	10	7	6	6	13.3	11.2	11.2	54.297	0	10.431	18454000	576680	12	55350	0				1.57496	0.5438	2.32076	2.8421	0.0548571	-3.03458		20.2723	20.2182	21.7101	16.4937	16.1502	16.7038		2	2	4	0	0	0	5.3	4	7.8	0	0	0
398	P04004;CON__Q3ZBS7;H0YJW9;P29788	P04004	Vitronectin;Vitronectin V65 subunit;Vitronectin V10 subunit;Somatomedin-B	VTN	sp|P04004|VTNC_HUMAN Vitronectin OS=Homo sapiens OX=9606 GN=VTN PE=1 SV=1	4	6	6	6	16.3	16.3	16.3	54.305	0	18.172	210320000	8763500	47	52278	801060				0.427366	0.799014	-1.25289	0.521757	0.596642	1.44961		20.0151	19.3544	21.3361	22.2541	22.5693	22.3683		1	1	2	4	5	6	3.3	2.7	6.1	10	13.4	16.3
331	P00450;E9PFZ2;H7C5R1;CON__ENSEMBL:ENSBTAP00000031900;D6RE86;G3X9T8;G3X8Q5;E9PZD8;Q61147;H7C5N5	P00450;E9PFZ2;H7C5R1	Ceruloplasmin	CP	sp|P00450|CERU_HUMAN Ceruloplasmin OS=Homo sapiens OX=9606 GN=CP PE=1 SV=1;tr|E9PFZ2|E9PFZ2_HUMAN Ceruloplasmin OS=Homo sapiens OX=9606 GN=CP PE=1 SV=1;tr|H7C5R1|H7C5R1_HUMAN Ceruloplasmin (Fragment) OS=Homo sapiens OX=9606 GN=CP PE=1 SV=1	10	10	10	10	11.5	11.5	11.5	122.2	0	16.487	116480000	2478300	39	35123	189190				0.460513	0.8108	-1.20208	0.225138	0.797967	0.685925		17.2392	21.5683	20.4282	21.3229	21.3402	21.1037		0	2	2	4	3	3	0	2	2.1	4	3.1	3
264	D3Z6F5;P25705-2;Q03265;P25705;K7ERX7;K7EK77;P25705-3;K7EJP1;K7ENJ4;K7EQH4	D3Z6F5;P25705-2;Q03265;P25705;K7ERX7;K7EK77;P25705-3;K7EJP1;K7ENJ4	ATP synthase subunit alpha;ATP synthase subunit alpha, mitochondrial	Atp5a1;ATP5A1	tr|D3Z6F5|D3Z6F5_MOUSE ATP synthase subunit alpha OS=Mus musculus OX=10090 GN=Atp5a1 PE=1 SV=1;sp|P25705-2|ATPA_HUMAN Isoform 2 of ATP synthase subunit alpha, mitochondrial OS=Homo sapiens OX=9606 GN=ATP5F1A;sp|Q03265|ATPA_MOUSE ATP synthase subunit alpha,	10	4	4	4	9.7	9.7	9.7	54.594	0	5.9272	9414200	336220	10	34674	0				0.195606	0.914891	0.41144	0.765077	0.47535	-1.15453		20.0773	19.664	16.6922	17.2783	16.8352	18.5617		2	1	1	0	0	0	4.2	2	3.6	0	0	0
399	P04114;A8MUN2;A0A669KB70;E9Q4G4;CON__ENSEMBL:ENSBTAP00000032840	P04114	Apolipoprotein B-100;Apolipoprotein B-48	APOB	sp|P04114|APOB_HUMAN Apolipoprotein B-100 OS=Homo sapiens OX=9606 GN=APOB PE=1 SV=2	5	170	170	162	44.4	44.4	42.7	515.6	0	323.31	20990000000	83626000	994	34400	13993000				0.287533	0.889908	-2.28618	1.81699	0.16	7.68422		22.2747	22.3719	21.9598	30.0666	30.173	30.2958		7	5	7	131	130	138	2	1.4	2.1	35	36.3	38.5
388	P02649;H0Y7L5;E9PEV4;E7ERP7;CON__Q03247	P02649;H0Y7L5	Apolipoprotein E	APOE	sp|P02649|APOE_HUMAN Apolipoprotein E OS=Homo sapiens OX=9606 GN=APOE PE=1 SV=1;tr|H0Y7L5|H0Y7L5_HUMAN Apolipoprotein E (Fragment) OS=Homo sapiens OX=9606 GN=APOE PE=1 SV=2	5	8	8	8	33.1	33.1	33.1	36.154	0	239.08	141310000	6423200	28	32078	426740				0.23298	0.897703	-0.838456	0.783306	0.44418	2.06442		19.5576	19.1073	19.3611	21.834	21.4422	21.7167		1	1	2	2	4	2	5.4	4.7	10.1	10.1	19.2	10.1
392	P02751-12;P02751-4;P02751-10;P02751-6;P02751-5;P02751-9;P02751-14;P02751-13;P02751-8;P02751-17;P02751-3;P02751-11;P02751-1;P02751-7;P02751;H0Y7Z1;B7ZNJ1;A0A087WS56;B9EHT6;A0A087WSN6;Q3UHL6;A0A087WR50;P11276;A0A087WS99;P02751-2;P02751-16	P02751-12;P02751-4;P02751-10;P02751-6;P02751-5;P02751-9;P02751-14;P02751-13;P02751-8;P02751-17;P02751-3;P02751-11;P02751-1;P02751-7;P02751;H0Y7Z1	Fibronectin;Anastellin;Ugl-Y1;Ugl-Y2;Ugl-Y3	FN1	sp|P02751-12|FINC_HUMAN Isoform 12 of Fibronectin OS=Homo sapiens OX=9606 GN=FN1;sp|P02751-4|FINC_HUMAN Isoform 4 of Fibronectin OS=Homo sapiens OX=9606 GN=FN1;sp|P02751-10|FINC_HUMAN Isoform 10 of Fibronectin OS=Homo sapiens OX=9606 GN=FN1;sp|P02751-6|FIN	26	5	5	5	4	4	4	221.29	0	10.916	41595000	478110	22	30927	68482				0.619118	0.755962	0.762924	0.368312	0.725559	0.522514		20.2067	20.9607	20.4326	21.1243	19.7924	20.1062		2	1	1	2	2	4	1.3	0.7	0.6	1.2	1.2	3.3
549	Q8VDN2;D3YYN7;M0R116;B1AKY9;A0A2R8YEY8;A0A0G2JGX4;Q8VCE0;A0A0A0MT26;P05023-3;Q6PIC6;P13637;Q6PIE5;P50993;P05023-4;P05023;P13637-2;P13637-3;H0Y7C1;M0QXF2;Q91WH7;E9QNX7;P05023-2;Q13733;Q64436;Q9Z1W8;P20648;P54707;P54707-2	Q8VDN2;D3YYN7;M0R116;B1AKY9;A0A2R8YEY8;A0A0G2JGX4;Q8VCE0;A0A0A0MT26;P05023-3;Q6PIC6;P13637;Q6PIE5;P50993;P05023-4;P05023;P13637-2;P13637-3;H0Y7C1	Sodium/potassium-transporting ATPase subunit alpha-1;Sodium/potassium-transporting ATPase subunit alpha-3;Sodium/potassium-transporting ATPase subunit alpha-2	Atp1a1;Atp1a2;ATP1A3;ATP1A2;Atp1a3;ATP1A1	sp|Q8VDN2|AT1A1_MOUSE Sodium/potassium-transporting ATPase subunit alpha-1 OS=Mus musculus OX=10090 GN=Atp1a1 PE=1 SV=1;tr|D3YYN7|D3YYN7_MOUSE Sodium/potassium-transporting ATPase subunit alpha OS=Mus musculus OX=10090 GN=Atp1a2 PE=1 SV=1;tr|M0R116|M0R116_	28	5	5	4	7	7	6.2	112.98	0	19.562	10712000	232860	11	29725	0				0.602256	0.766729	0.800087	2.0255	0.16671	-1.62861		19.5583	18.7312	20.564	16.6256	17.3855	19.0136		2	0	4	0	0	1	2.9	0	6.2	0	0	0.9
460	Q5T985;P19823;G3X977;Q61703;Q5T987;Q3UEG7;CON__Q9TRI1	Q5T985;P19823;G3X977;Q61703	Inter-alpha-trypsin inhibitor heavy chain H2	ITIH2;Itih2	tr|Q5T985|Q5T985_HUMAN Inter-alpha-trypsin inhibitor heavy chain H2 OS=Homo sapiens OX=9606 GN=ITIH2 PE=1 SV=1;sp|P19823|ITIH2_HUMAN Inter-alpha-trypsin inhibitor heavy chain H2 OS=Homo sapiens OX=9606 GN=ITIH2 PE=1 SV=2;tr|G3X977|G3X977_MOUSE Inter-alpha	7	3	3	3	4	4	4	105.21	0	5.369	23220000	494050	18	15161	42451				0.876581	0.720774	1.01529	0.111311	0.907311	0.202608		19.933	19.9823	19.8466	19.3622	19.2137	19.2356		1	1	1	2	2	2	1.3	1.3	1.3	2.4	2.4	2.4
360	P01703	P01703	Ig lambda chain V-I region NEWM	IGLV1-40	sp|P01703|LV140_HUMAN Immunoglobulin lambda variable 1-40 OS=Homo sapiens OX=9606 GN=IGLV1-40 PE=1 SV=2	1	2	2	2	17.8	17.8	17.8	12.301	0	5.7511	342060000	114020000	29	0	6835100				1.23275	0.615871	-3.1716	0.265999	0.764223	1.08851		17.6446	17.4434	21.1418	21.6372	22.5384	22.2785		0	0	1	1	2	2	0	0	13.6	13.6	17.8	17.8
346	P01599	P01599	Ig kappa chain V-I region Gal	IGKV1-17	sp|P01599|KV117_HUMAN Immunoglobulin kappa variable 1-17 OS=Homo sapiens OX=9606 GN=IGKV1-17 PE=1 SV=2	1	5	5	2	29.1	29.1	13.7	12.778	0	82.365	153230000	38308000	26	0	1922700				0.409874	0.817863	-1.1425	0.352263	0.725476	1.01791		18.1655	19.9662	22.3186	22.0283	21.5524	22.0546		0	0	1	2	2	1	0	0	13.7	23.9	15.4	10.3
367	P01718	P01718	Ig lambda chain V-IV region Kern	IGLV3-27	sp|P01718|LV327_HUMAN Immunoglobulin lambda variable 3-27 OS=Homo sapiens OX=9606 GN=IGLV3-27 PE=1 SV=2	1	3	1	1	23.9	14.2	14.2	12.165	0	2.3083	170060000	56687000	9	0	3055000				2.15579	0.138	-3.93561	0.28641	0.752423	1.07705		17.2603	18.2131	16.5248	21.0638	21.6123	21.3525		1	1	1	3	3	3	9.7	9.7	9.7	23.9	23.9	23.9
372	P01743	P01743	Ig heavy chain V-I region HG3		sp|P01743|HV146_HUMAN Immunoglobulin heavy variable 1-46 OS=Homo sapiens OX=9606 GN=IGHV1-46 PE=1 SV=2	1	2	1	1	22.2	12.8	12.8	12.933	0	8.5818	137970000	27593000	11	0	1108400				1.20665	0.670125	-2.22899	0.104088	0.904463	0.345403		20.3491	18.4224	18.0916	20.9165	20.8777	21.2474		2	0	0	1	1	1	22.2	0	0	12.8	12.8	12.8
117	A0A0C4DH43;A0A0J9YVU5	A0A0C4DH43;A0A0J9YVU5		IGHV2-70D	sp|A0A0C4DH43|HV70D_HUMAN Immunoglobulin heavy variable 2-70D OS=Homo sapiens OX=9606 GN=IGHV2-70D PE=3 SV=1;tr|A0A0J9YVU5|A0A0J9YVU5_HUMAN Immunoglobulin heavy variable 2-70 (Fragment) OS=Homo sapiens OX=9606 GN=IGHV2-70 PE=1 SV=1	2	2	2	2	17.6	17.6	17.6	13.312	0	3.0513	161090000	23014000	7	0	0				1.31299	0.618462	-3.59655	0.421948	0.65907	-1.7068		16.3047	17.2574	16.1016	18.6979	17.7718	17.7293		0	0	0	0	0	0	0	0	0	0	0	0
371	P01742;A0A0B4J2H0	P01742;A0A0B4J2H0	Ig heavy chain V-I region EU	IGHV1-69-2	sp|P01742|HV169_HUMAN Immunoglobulin heavy variable 1-69 OS=Homo sapiens OX=9606 GN=IGHV1-69 PE=1 SV=2;sp|A0A0B4J2H0|HV69D_HUMAN Immunoglobulin heavy variable 1-69D OS=Homo sapiens OX=9606 GN=IGHV1-69D PE=1 SV=1	2	4	4	3	54.7	54.7	45.3	12.659	0	38.056	160240000	26707000	21	0	879000				0.306787	0.895482	-1.09297	0.349095	0.726107	-1.20927		21.3371	19.2902	18.0468	21.8152	18.9143	17.6656		1	0	0	1	1	1	9.4	0	0	12.8	21.4	21.4
500	P81605;P81605-2	P81605;P81605-2	Dermcidin;Survival-promoting peptide;DCD-1	DCD	sp|P81605|DCD_HUMAN Dermcidin OS=Homo sapiens OX=9606 GN=DCD PE=1 SV=2;sp|P81605-2|DCD_HUMAN Isoform 2 of Dermcidin OS=Homo sapiens OX=9606 GN=DCD	2	3	3	3	22.7	22.7	22.7	11.284	0	18.501	164290000	32858000	12	0	0				0.0781634	0.962636	-0.391148	0.60815	0.539367	-2.12431		15.7784	17.9849	25.3296	17.9171	21.2288	15.7875		0	0	3	0	1	0	0	0	22.7	0	10	0
111	A0A0C4DH31	A0A0C4DH31		IGHV1-18	sp|A0A0C4DH31|HV118_HUMAN Immunoglobulin heavy variable 1-18 OS=Homo sapiens OX=9606 GN=IGHV1-18 PE=3 SV=1	1	2	2	1	23.9	23.9	14.5	12.82	0	146.45	93182000	23296000	15	0	2141800				0.499707	0.821932	-1.10145	0.666503	0.528636	1.34751		19.7934	18.5042	20.476	21.3221	21.453	21.8759		0	0	1	1	1	1	0	0	14.5	14.5	14.5	14.5
107	P0DP09;A0A0B4J2D9	P0DP09;A0A0B4J2D9		IGKV1D-13	sp|P0DP09|KV113_HUMAN Immunoglobulin kappa variable 1-13 OS=Homo sapiens OX=9606 GN=IGKV1-13 PE=3 SV=1;sp|A0A0B4J2D9|KVD13_HUMAN Immunoglobulin kappa variable 1D-13 OS=Homo sapiens OX=9606 GN=IGKV1D-13 PE=3 SV=1	2	2	2	2	26.5	26.5	26.5	12.569	0	22.341	81751000	20438000	10	0	0				0.556275	0.76033	-1.2983	0.417696	0.672838	-1.05397		17.6244	20.5024	18.6806	19.141	17.8192	20.4337		0	1	0	1	0	1	0	13.7	0	13.7	0	13.7
103	A0A0B4J1Y8	A0A0B4J1Y8		IGLV9-49	sp|A0A0B4J1Y8|LV949_HUMAN Immunoglobulin lambda variable 9-49 OS=Homo sapiens OX=9606 GN=IGLV9-49 PE=1 SV=1	1	4	4	4	30.1	30.1	30.1	13.024	0	15.215	92595000	18519000	13	0	0				1.09038	0.601905	-2.59457	0.999106	0.39039	-2.46204		17.2501	18.2193	16.8217	19.3266	16.7549	16.5277		0	0	0	0	0	0	0	0	0	0	0	0
448	P15864;P16403;P10412;P16402;I7HFT9;P22492;Q07133;Q02539;P43274	P15864;P16403;P10412;P16402;I7HFT9;P22492;Q07133;Q02539;P43274	Histone H1.2;Histone H1.4;Histone H1.3;Histone H1t;Histone H1.1	Hist1h1c;HIST1H1C;HIST1H1E;HIST1H1D;Hist1h1t;HIST1H1T;HIST1H1A;Hist1h1e	sp|P15864|H12_MOUSE Histone H1.2 OS=Mus musculus OX=10090 GN=Hist1h1c PE=1 SV=2;sp|P16403|H12_HUMAN Histone H1.2 OS=Homo sapiens OX=9606 GN=H1-2 PE=1 SV=2;sp|P10412|H14_HUMAN Histone H1.4 OS=Homo sapiens OX=9606 GN=H1-4 PE=1 SV=2;sp|P16402|H13_HUMAN Histon	9	4	4	1	18.9	18.9	7.5	21.266	0	3.624	37713000	4190300	7	0	0				0.0110868	0.989993	0.0398588	1.4724	0.3289	-2.45367		21.2357	18.5483	18.0081	16.7855	17.5752	17.447		1	0	0	0	0	0	5.2	0	0	0	0	0
48	A0A075B6R2;A0A087WW49;A0A075B7B6	A0A075B6R2;A0A087WW49;A0A075B7B6		IGHV4-4;IGHV4OR15-8	sp|A0A075B6R2|HV404_HUMAN Immunoglobulin heavy variable 4-4 OS=Homo sapiens OX=9606 GN=IGHV4-4 PE=3 SV=2;tr|A0A087WW49|A0A087WW49_HUMAN Ig-like domain-containing protein (Fragment) OS=Homo sapiens OX=9606 PE=4 SV=1;tr|A0A075B7B6|A0A075B7B6_HUMAN Immunoglob	3	4	3	3	39.3	25.6	25.6	12.848	0	4.363	47842000	7973600	9	0	1261200				0.281465	0.900649	-0.620477	0.618172	0.553534	1.11766		17.9093	20.3088	19.7471	20.8565	20.6365	20.6437		0	0	0	2	1	2	0	0	0	7.7	7.7	25.6
324	O54724;Q6NZI2;Q6NZI2-2	O54724;Q6NZI2	Polymerase I and transcript release factor	Ptrf;PTRF	sp|O54724|CAVN1_MOUSE Caveolae-associated protein 1 OS=Mus musculus OX=10090 GN=Cavin1 PE=1 SV=1;sp|Q6NZI2|CAVN1_HUMAN Caveolae-associated protein 1 OS=Homo sapiens OX=9606 GN=CAVIN1 PE=1 SV=1	3	5	5	5	18.4	18.4	18.4	43.953	0	63.035	26876000	1493100	10	0	0				0.513648	0.794966	-1.24439	0.722429	0.470236	-1.57537		17.1751	19.4034	17.1743	17.3823	16.5699	19.0062		0	0	0	0	0	0	0	0	0	0	0	0
469	P28654;F8VX58;F8VXZ8;F8VUF6;F8VWU0;P07585-4;P07585	P28654	Decorin	Dcn	sp|P28654|PGS2_MOUSE Decorin OS=Mus musculus OX=10090 GN=Dcn PE=1 SV=1	7	7	7	7	26	26	26	39.809	0	30.293	27228000	1433000	11	0	0				0.342651	0.870366	-0.887611	0.819216	0.452305	-1.65131		17.8185	17.6682	18.6335	18.2497	17.7057	16.332		0	0	0	0	0	0	0	0	0	0	0	0
129	A0A0G2JPR0;A0A140TA49;A0A3B3ISD7;CON__P01030;CON__ENSEMBL:ENSBTAP00000007350	A0A0G2JPR0;A0A140TA49		C4A	tr|A0A0G2JPR0|A0A0G2JPR0_HUMAN C4a anaphylatoxin OS=Homo sapiens OX=9606 GN=C4A PE=1 SV=1;tr|A0A140TA49|A0A140TA49_HUMAN C4a anaphylatoxin OS=Homo sapiens OX=9606 GN=C4A PE=1 SV=1	5	41	1	0	28.6	0.7	0	192.87	0.0049261	1.5423	356430000	4400300	10	0	530640				0.653282	0.748395	-2.27215	0.76159	0.440526	2.51726		23.7126	18.8212	17.1625	23.6091	23.8417	23.7402		21	17	21	27	29	29	15.3	12.2	14.1	19.2	20.8	21.3
394	P02775	P02775	Platelet basic protein;Connective tissue-activating peptide III;TC-2;Connective tissue-activating peptide III(1-81);Beta-thromboglobulin;Neutrophil-activating peptide 2(74);Neutrophil-activating peptide 2(73);Neutrophil-activating peptide 2;TC-1;Neutrophil-activating peptide 2(1-66);Neutrophil-activating peptide 2(1-63)	PPBP	sp|P02775|CXCL7_HUMAN Platelet basic protein OS=Homo sapiens OX=9606 GN=PPBP PE=1 SV=3	1	2	2	2	18	18	18	13.894	0	2.7858	30793000	3849200	8	0	0				0.704147	0.7574	-1.14613	0.759938	0.479082	-1.20546		18.6285	18.5619	17.3868	17.8456	18.5904	17.9988		0	0	0	0	1	0	0	0	0	0	7.8	0
381	P01833	P01833	Polymeric immunoglobulin receptor;Secretory component	PIGR	sp|P01833|PIGR_HUMAN Polymeric immunoglobulin receptor OS=Homo sapiens OX=9606 GN=PIGR PE=1 SV=4	1	2	2	2	3.5	3.5	3.5	83.283	0	10.85	68422000	1668800	9	0	0				0.451306	0.811573	-1.37128	0.903609	0.413644	-2.20365		17.6648	18.8171	18.1026	16.934	17.8759	17.7769		0	0	0	0	0	0	0	0	0	0	0	0
558	Q9CWF2;Q9BVA1;A0A075B736;Q5SQY0;CON__ENSEMBL:ENSBTAP00000025008;A6NNZ2;Q9H4B7;A2AQ07;G3V5W4;K7ES63;G3V2R8;A0A1D5RM76;G3V3R4;G3V2N6	Q9CWF2;Q9BVA1	Tubulin beta-2B chain	Tubb2b;TUBB2B	sp|Q9CWF2|TBB2B_MOUSE Tubulin beta-2B chain OS=Mus musculus OX=10090 GN=Tubb2b PE=1 SV=1;sp|Q9BVA1|TBB2B_HUMAN Tubulin beta-2B chain OS=Homo sapiens OX=9606 GN=TUBB2B PE=1 SV=1	14	10	4	1	27	10.8	2.7	49.953	0	6.3944	36359000	1817900	14	0	0				0.905276	0.691608	-2.3865	0.496447	0.599153	-1.59035		17.4115	18.2301	16.5216	17.0606	18.8802	18.1332		5	4	4	0	0	0	13.9	10.6	10.6	0	0	0
493	P68134;P68133;P63268;P63267;P68033;P68032;P62737;P62736;A0A494B9T3;D3YZY0;A6NL76;D3Z2K3;C9JFL5;F6UVQ4;F6QUT6;A0A1D5RM20;P63267-2;F8WB63;B8ZZJ2;A0A0U1RQ96	P68134;P68133;P63268;P63267;P68033;P68032;P62737;P62736;A0A494B9T3;D3YZY0;A6NL76;D3Z2K3;C9JFL5;F6UVQ4;F6QUT6;A0A1D5RM20;P63267-2;F8WB63;B8ZZJ2	Actin, alpha skeletal muscle;Actin, gamma-enteric smooth muscle;Actin, alpha cardiac muscle 1;Actin, aortic smooth muscle	Acta1;ACTA1;Actg2;ACTG2;Actc1;ACTC1;Acta2;ACTA2	sp|P68134|ACTS_MOUSE Actin, alpha skeletal muscle OS=Mus musculus OX=10090 GN=Acta1 PE=1 SV=1;sp|P68133|ACTS_HUMAN Actin, alpha skeletal muscle OS=Homo sapiens OX=9606 GN=ACTA1 PE=1 SV=1;sp|P63268|ACTH_MOUSE Actin, gamma-enteric smooth muscle OS=Mus muscul	20	13	4	4	39.8	17.2	17.2	42.051	0	18.319	48665000	2433300	9	0	0				0.0586164	0.962448	0.25795	0.813169	0.466816	-2.22499		16.9225	19.6994	22.7499	17.4276	16.842	19.1432		3	2	6	1	2	2	10.1	7.2	22.8	2.9	7.2	5.6
277	E9PPU1;H0YEU2;E9PL09;P62908;P23396;P23396-2;E9PQ96;E9PJH4;F2Z2S8;H0YF32;E9PK82;H0YCJ7;A0A140LI77;D3YV43;H0YES8;E9PQX2;E9PSF4	E9PPU1;H0YEU2;E9PL09;P62908;P23396;P23396-2;E9PQ96;E9PJH4;F2Z2S8;H0YF32;E9PK82;H0YCJ7;A0A140LI77;D3YV43	40S ribosomal protein S3	RPS3;Rps3	tr|E9PPU1|E9PPU1_HUMAN 40S ribosomal protein S3 OS=Homo sapiens OX=9606 GN=RPS3 PE=1 SV=1;tr|H0YEU2|H0YEU2_HUMAN 40S ribosomal protein S3 (Fragment) OS=Homo sapiens OX=9606 GN=RPS3 PE=1 SV=1;tr|E9PL09|E9PL09_HUMAN 40S ribosomal protein S3 OS=Homo sapiens O	17	3	3	3	22.2	22.2	22.2	17.407	0	4.3845	20603000	1716900	12	0	0				0.115934	0.955983	-0.414951	0.355551	0.728296	-1.06212		19.7491	19.0685	17.5763	18.9166	17.8338	18.0903		0	0	0	0	0	0	0	0	0	0	0	0
450	P16330-2;P16330	P16330-2;P16330	2,3-cyclic-nucleotide 3-phosphodiesterase	Cnp	sp|P16330-2|CN37_MOUSE Isoform CNPI of 2,3-cyclic-nucleotide 3-phosphodiesterase OS=Mus musculus OX=10090 GN=Cnp;sp|P16330|CN37_MOUSE 2,3-cyclic-nucleotide 3-phosphodiesterase OS=Mus musculus OX=10090 GN=Cnp PE=1 SV=3	2	2	2	2	5	5	5	44.654	0	2.6953	8538700	341550	8	0	0				0.241615	0.891235	-0.551787	0.059667	0.943682	0.159242		18.9295	18.0112	17.7056	19.6483	20.8386	15.8658		2	0	0	0	0	0	5	0	0	0	0	0
106	A0A0B4J269;Q9ERD7;Q13509;Q13509-2	A0A0B4J269;Q9ERD7;Q13509;Q13509-2	Tubulin beta-3 chain	TUBB3;Tubb3	tr|A0A0B4J269|A0A0B4J269_HUMAN G_PROTEIN_RECEP_F1_2 domain-containing protein OS=Homo sapiens OX=9606 PE=1 SV=1;sp|Q9ERD7|TBB3_MOUSE Tubulin beta-3 chain OS=Mus musculus OX=10090 GN=Tubb3 PE=1 SV=1;sp|Q13509|TBB3_HUMAN Tubulin beta-3 chain OS=Homo sapiens	4	9	2	0	13.6	2.6	0	88.381	0	2.5359	8701200	290040	6	0	0				1.05281	0.706174	-1.15604	0.546315	0.596094	-0.75224		16.581	18.1094	18.186	18.3113	18.0588	17.4753		4	3	4	0	0	0	5.9	4.4	5.9	0	0	0
482	Q3V117;P53396-3;Q91V92;P53396-2;P53396	Q3V117;P53396-3;Q91V92;P53396-2;P53396	ATP-citrate synthase	Acly;ACLY	tr|Q3V117|Q3V117_MOUSE ATP-citrate synthase OS=Mus musculus OX=10090 GN=Acly PE=1 SV=1;sp|P53396-3|ACLY_HUMAN Isoform 3 of ATP-citrate synthase OS=Homo sapiens OX=9606 GN=ACLY;sp|Q91V92|ACLY_MOUSE ATP-citrate synthase OS=Mus musculus OX=10090 GN=Acly PE=1	5	2	2	2	2.6	2.6	2.6	120.79	0	2.1781	4595100	76586	5	0	0				0.0209406	0.997439	-0.0621543	0.602354	0.559	-1.18014		16.6385	19.5941	18.5679	18.1086	17.2228	16.7859		0	0	0	0	0	0	0	0	0	0	0	0
317	K7ERI9;P02654;K7EKP1;K7EJI9;K7ELM9;K7EPF9;P34928	K7ERI9;P02654;K7EKP1;K7EJI9;K7ELM9;K7EPF9;P34928	Apolipoprotein C-I;Truncated apolipoprotein C-I	APOC1;Apoc1	tr|K7ERI9|K7ERI9_HUMAN Apolipoprotein C-I (Fragment) OS=Homo sapiens OX=9606 GN=APOC1 PE=1 SV=1;sp|P02654|APOC1_HUMAN Apolipoprotein C-I OS=Homo sapiens OX=9606 GN=APOC1 PE=1 SV=1;tr|K7EKP1|K7EKP1_HUMAN Apolipoprotein C-I (Fragment) OS=Homo sapiens OX=9606	7	2	2	2	23.4	23.4	23.4	8.647	0	4.3771	56761000	18920000	12	0	3615900				0.951732	0.714298	-1.94143	2.09732	0.139059	2.97491		17.506	18.3622	17.2458	21.8715	21.4665	21.5752		0	0	0	2	2	2	0	0	0	23.4	23.4	23.4
316	K7ER74;K7EMC3;V9GYJ8;P02655;P55056	K7ER74;K7EMC3;V9GYJ8;P02655;P55056	Apolipoprotein C-II;Proapolipoprotein C-II;Apolipoprotein C-IV	APOC4-APOC2;APOC4;APOC2	tr|K7ER74|K7ER74_HUMAN Apolipoprotein C-II OS=Homo sapiens OX=9606 GN=APOC4-APOC2 PE=1 SV=1;tr|K7EMC3|K7EMC3_HUMAN Apolipoprotein C-IV OS=Homo sapiens OX=9606 GN=APOC4 PE=3 SV=1;tr|V9GYJ8|V9GYJ8_HUMAN Apolipoprotein C-II OS=Homo sapiens OX=9606 GN=APOC2 PE	5	2	2	2	16.9	16.9	16.9	20.049	0	7.3672	36258000	6043000	10	0	969100				0.507392	0.813402	-1.11807	1.48153	0.329073	2.19762		19.0692	18.9718	16.3206	20.7968	20.6618	20.8607		0	0	0	2	1	2	0	0	0	16.9	5.1	16.9
319	O14791;O14791-2;O14791-3;B1AH94;B1AH95;F8WCH3;B1AH96	O14791;O14791-2;O14791-3	Apolipoprotein L1	APOL1	sp|O14791|APOL1_HUMAN Apolipoprotein L1 OS=Homo sapiens OX=9606 GN=APOL1 PE=1 SV=5;sp|O14791-2|APOL1_HUMAN Isoform 2 of Apolipoprotein L1 OS=Homo sapiens OX=9606 GN=APOL1;sp|O14791-3|APOL1_HUMAN Isoform 3 of Apolipoprotein L1 OS=Homo sapiens OX=9606 GN=APO	7	4	4	4	14.6	14.6	14.6	43.974	0	11.569	59746000	2845100	12	0	0				0.634802	0.742427	-1.72201	0.0277231	0.984746	-0.114953		18.1807	17.7346	16.3488	19.212	17.1207	19.7882		0	0	0	0	0	1	0	0	0	0	0	3.8
487	P61204-2;P84078;P84077;P61205;P61204;F5H423;Q8BSL7;H0YGG7;A2A6T9;C9J1Z8;P84085;P84084	P61204-2;P84078;P84077;P61205;P61204;F5H423;Q8BSL7	ADP-ribosylation factor 3;ADP-ribosylation factor 1;ADP-ribosylation factor 2	ARF3;Arf1;ARF1;Arf3;Arf2	sp|P61204-2|ARF3_HUMAN Isoform 2 of ADP-ribosylation factor 3 OS=Homo sapiens OX=9606 GN=ARF3;sp|P84078|ARF1_MOUSE ADP-ribosylation factor 1 OS=Mus musculus OX=10090 GN=Arf1 PE=1 SV=2;sp|P84077|ARF1_HUMAN ADP-ribosylation factor 1 OS=Homo sapiens OX=9606 G	12	3	3	3	22.9	22.9	22.9	16.145	0	2.499	3647300	455910	5	0	0				0.21279	0.907944	-0.409306	1.05659	0.3977	-1.30982		18.0862	18.9462	16.706	16.9683	17.0616	17.5473		0	0	0	0	0	0	0	0	0	0	0	0
312	J3KRE2;J3KTF8;J3QQX2;P52565;J3KS60;J3KRY1;P52565-2;Q99PT1	J3KRE2;J3KTF8;J3QQX2;P52565;J3KS60;J3KRY1;P52565-2;Q99PT1	Rho GDP-dissociation inhibitor 1	ARHGDIA;Arhgdia	tr|J3KRE2|J3KRE2_HUMAN Rho GDP-dissociation inhibitor 1 OS=Homo sapiens OX=9606 GN=ARHGDIA PE=1 SV=1;tr|J3KTF8|J3KTF8_HUMAN Rho GDP-dissociation inhibitor 1 (Fragment) OS=Homo sapiens OX=9606 GN=ARHGDIA PE=1 SV=8;tr|J3QQX2|J3QQX2_HUMAN Rho GDP-dissociation	8	2	2	2	19.4	19.4	19.4	14.814	0	4.5146	9169100	1528200	5	0	0				0.935215	0.697959	-2.0953	0.151818	0.871234	-0.528552		14.9966	16.9699	16.8804	16.7946	17.5156	18.2969		0	0	0	0	0	0	0	0	0	0	0	0
341	P01029	P01029	Complement C4-B;Complement C4 beta chain;Complement C4 alpha chain;C4a anaphylatoxin;Complement C4 gamma chain	C4b	sp|P01029|CO4B_MOUSE Complement C4-B OS=Mus musculus OX=10090 GN=C4b PE=1 SV=3	1	8	2	2	5.5	1.3	1.3	192.91	0	7.5562	7480100	97144	4	0	0				0.018512	0.998466	-0.0527616	1.16741	0.372121	-1.72366		16.6418	19.362	17.8397	15.6477	17.0397	17.1459		3	2	3	4	5	3	1.7	1	1.7	2.9	3.5	1.7
397	P04003;F2Z2V7;A6PVY5;CON__Q28065	P04003	C4b-binding protein alpha chain	C4BPA	sp|P04003|C4BPA_HUMAN C4b-binding protein alpha chain OS=Homo sapiens OX=9606 GN=C4BPA PE=1 SV=2	4	5	5	5	9	9	9	67.033	0	12.56	52561000	1695500	13	0	456750				0.423628	0.8065	-1.10202	2.14752	0.128	2.96909		17.2811	18.9561	19.2023	21.5072	21.7448	21.9581		0	0	0	1	3	4	0	0	0	1.8	5.2	7.7
463	P20851-2;P20851	P20851-2;P20851	C4b-binding protein beta chain	C4BPB	sp|P20851-2|C4BPB_HUMAN Isoform 2 of C4b-binding protein beta chain OS=Homo sapiens OX=9606 GN=C4BPB;sp|P20851|C4BPB_HUMAN C4b-binding protein beta chain OS=Homo sapiens OX=9606 GN=C4BPB PE=1 SV=1	2	2	2	2	7.6	7.6	7.6	28.286	0	7.4196	14875000	1062500	5	0	306950				1.23613	0.659882	-1.59619	2.0006	0.183	2.04961		16.5666	17.664	17.4853	19.9342	20.4266	20.105		0	0	0	2	2	2	0	0	0	7.6	7.6	7.6
498	P78371;F5GWF6;P78371-2;F8VQ14;P80314;A0A1W2P8B6;A0A1W2P7B7	P78371;F5GWF6;P78371-2;F8VQ14;P80314	T-complex protein 1 subunit beta	CCT2;Cct2	sp|P78371|TCPB_HUMAN T-complex protein 1 subunit beta OS=Homo sapiens OX=9606 GN=CCT2 PE=1 SV=4;tr|F5GWF6|F5GWF6_HUMAN CCT-beta OS=Homo sapiens OX=9606 GN=CCT2 PE=1 SV=2;sp|P78371-2|TCPB_HUMAN Isoform 2 of T-complex protein 1 subunit beta OS=Homo sapiens O	7	7	7	7	18.5	18.5	18.5	57.488	0	12.887	17876000	558620	13	0	0				0.0312988	0.994321	-0.120178	0.617355	0.544286	-1.57036		18.5926	18.8835	18.5976	17.224	16.9472	18.422		0	0	0	0	0	0	0	0	0	0	0	0
224	B4DUR8;E9Q133;Q3U0I3;P49368-2;P80318;P49368;Q5SZX6	B4DUR8;E9Q133;Q3U0I3;P49368-2;P80318;P49368	T-complex protein 1 subunit gamma	CCT3;Cct3	tr|B4DUR8|B4DUR8_HUMAN T-complex protein 1 subunit gamma OS=Homo sapiens OX=9606 GN=CCT3 PE=1 SV=1;tr|E9Q133|E9Q133_MOUSE T-complex protein 1 subunit gamma OS=Mus musculus OX=10090 GN=Cct3 PE=1 SV=1;tr|Q3U0I3|Q3U0I3_MOUSE T-complex protein 1 subunit gamma	7	3	3	3	6.6	6.6	6.6	55.674	0	3.5087	7226700	258100	5	0	0				1.17419	0.620316	-1.87155	0.30332	0.752482	-0.733762		18.6795	17.0151	16.3477	19.3054	16.0611	19.4065		0	0	0	0	0	0	0	0	0	0	0	0
300	G5E839;P50991-2;P80315;P50991	G5E839;P50991-2;P80315;P50991	T-complex protein 1 subunit delta	Cct4;CCT4	tr|G5E839|G5E839_MOUSE T-complex protein 1 subunit delta OS=Mus musculus OX=10090 GN=Cct4 PE=1 SV=1;sp|P50991-2|TCPD_HUMAN Isoform 2 of T-complex protein 1 subunit delta OS=Homo sapiens OX=9606 GN=CCT4;sp|P80315|TCPD_MOUSE T-complex protein 1 subunit delta	4	3	3	3	8.4	8.4	8.4	54.861	0	4.5592	15548000	501560	7	0	0				0.0159683	0.998386	-0.0714931	0.598309	0.550993	-1.76218		17.2134	18.6548	19.5402	17.1528	17.0736	17.1244		0	0	0	0	0	0	0	0	0	0	0	0
477	P40227-2;P40227;P80317;B1AT05;Q92526-2;Q92526-3;Q92526;Q61390	P40227-2;P40227;P80317	T-complex protein 1 subunit zeta	CCT6A;Cct6a	sp|P40227-2|TCPZ_HUMAN Isoform 2 of T-complex protein 1 subunit zeta OS=Homo sapiens OX=9606 GN=CCT6A;sp|P40227|TCPZ_HUMAN T-complex protein 1 subunit zeta OS=Homo sapiens OX=9606 GN=CCT6A PE=1 SV=3;sp|P80317|TCPZ_MOUSE T-complex protein 1 subunit zeta OS=	8	5	5	5	11.3	11.3	11.3	53.288	0	7.8286	21858000	910760	11	0	0				0.262068	0.890911	-0.858434	0.956685	0.412444	-2.1786		18.2985	18.4257	17.7244	16.5259	16.989	17.7652		0	0	0	0	0	0	0	0	0	0	0	0
141	A0A0N4SV00;Q99832-3;Q99832;P80313;Q99832-2;Q99832-4;A0A0N4SUI8;F8WAM2	A0A0N4SV00;Q99832-3;Q99832;P80313;Q99832-2;Q99832-4	T-complex protein 1 subunit eta	CCT7;Cct7	tr|A0A0N4SV00|A0A0N4SV00_MOUSE T-complex protein 1 subunit eta OS=Mus musculus OX=10090 GN=Cct7 PE=1 SV=1;sp|Q99832-3|TCPH_HUMAN Isoform 3 of T-complex protein 1 subunit eta OS=Homo sapiens OX=9606 GN=CCT7;sp|Q99832|TCPH_HUMAN T-complex protein 1 subunit e	8	3	3	3	7.6	7.6	7.6	55.057	0	4.1003	8673500	321240	5	0	0				0.582869	0.77498	-1.16429	0.380389	0.722234	-0.852256		18.2101	18.5552	16.5801	17.6114	17.8401	18.6427		0	0	0	0	0	0	0	0	0	0	0	0
481	P50990;P50990-3;P50990-2;H3BL49;P42932;H3BJB6;H7C4C8;H3BKR8;H7C2U0	P50990;P50990-3;P50990-2;H3BL49;P42932	T-complex protein 1 subunit theta	CCT8;Cct8	sp|P50990|TCPQ_HUMAN T-complex protein 1 subunit theta OS=Homo sapiens OX=9606 GN=CCT8 PE=1 SV=4;sp|P50990-3|TCPQ_HUMAN Isoform 3 of T-complex protein 1 subunit theta OS=Homo sapiens OX=9606 GN=CCT8;sp|P50990-2|TCPQ_HUMAN Isoform 2 of T-complex protein 1 s	9	9	9	9	19.2	19.2	19.2	59.62	0	23.977	28494000	770120	19	0	0				0.434685	0.807358	-1.37224	0.0736483	0.931795	-0.304309		17.6955	18.5937	17.4199	17.5361	19.1907	19.5453		0	0	0	0	0	0	0	0	0	0	0	0
225	E7ETN3;B4E1Z4;P00751;H7C5H1;A0A0G2JH38;P00751-2	E7ETN3;B4E1Z4;P00751;H7C5H1;A0A0G2JH38;P00751-2	Complement factor B;Complement factor B Ba fragment;Complement factor B Bb fragment	CFB	tr|E7ETN3|E7ETN3_HUMAN C3/C5 convertase OS=Homo sapiens OX=9606 PE=1 SV=1;tr|B4E1Z4|B4E1Z4_HUMAN C3/C5 convertase OS=Homo sapiens OX=9606 PE=1 SV=1;sp|P00751|CFAB_HUMAN Complement factor B OS=Homo sapiens OX=9606 GN=CFB PE=1 SV=2;tr|H7C5H1|H7C5H1_HUMAN Com	6	2	2	2	2.1	2.1	2.1	124.02	0	2.8716	6948200	121900	5	0	0				0.237498	0.898928	-0.375792	0.372983	0.726438	-0.537976		18.2054	18.8023	16.5448	18.3849	17.8664	16.912		1	0	0	0	0	1	1.3	0	0	0	0	1.3
62	Q5SXR6;A0A087WVQ6;Q00610-2;Q68FD5;Q00610;J3KS13;J3KSQ2;F5H5N6;A0A087WX41;P53675-2;P53675	Q5SXR6;A0A087WVQ6;Q00610-2;Q68FD5;Q00610;J3KS13	Clathrin heavy chain;Clathrin heavy chain 1	Cltc;CLTC	tr|Q5SXR6|Q5SXR6_MOUSE Clathrin heavy chain OS=Mus musculus OX=10090 GN=Cltc PE=1 SV=1;tr|A0A087WVQ6|A0A087WVQ6_HUMAN Clathrin heavy chain OS=Homo sapiens OX=9606 GN=CLTC PE=1 SV=1;sp|Q00610-2|CLH1_HUMAN Isoform 2 of Clathrin heavy chain 1 OS=Homo sapiens	11	5	5	5	3.8	3.8	3.8	191.98	0	5.3462	13081000	145340	9	0	0				0.470195	0.823616	-1.18059	0.821126	0.464752	-1.73252		18.0653	17.3909	17.7605	17.5478	17.2402	17.1041		0	0	0	0	0	0	0	0	0	0	0	0
127	A0A0G2JJZ9;O00148;Q9Z1N5;Q13838;Q13838-2;H0Y400;A0A140T9X3;Q5STU3;Q8VDW0;A0A140T9L4;A0A140T973;A0A140T9K1;G3UXI6;A0A140T9X9;A0A140T996;F6S4E6;A0A0A0MT12;F6TRA5;F6UJC5;A0A140TA18;K7EQN7;F6WLT2;Q8VDW0-2;O00148-3;O00148-2	A0A0G2JJZ9;O00148;Q9Z1N5;Q13838;Q13838-2;H0Y400;A0A140T9X3;Q5STU3;Q8VDW0	ATP-dependent RNA helicase DDX39A;Spliceosome RNA helicase Ddx39b;Spliceosome RNA helicase DDX39B	DDX39A;Ddx39b;DDX39B;Ddx39a	tr|A0A0G2JJZ9|A0A0G2JJZ9_HUMAN Spliceosome RNA helicase DDX39B (Fragment) OS=Homo sapiens OX=9606 GN=DDX39B PE=1 SV=1;sp|O00148|DX39A_HUMAN ATP-dependent RNA helicase DDX39A OS=Homo sapiens OX=9606 GN=DDX39A PE=1 SV=2;sp|Q9Z1N5|DX39B_MOUSE Spliceosome RNA	25	3	3	3	9.5	9.5	9.5	38.125	0	4.4229	8052900	473700	7	0	0				0.0679237	0.966388	-0.21218	0.73062	0.474944	-1.48651		18.6717	17.1528	19.6695	17.7874	19.2555	15.3927		0	0	0	0	0	0	0	0	0	0	0	0
429	Q5VTE0;P68104;P10126;D3Z3I8;D3YZ68;A0A087WV01;A0A087WVQ9;A0A2U3TZH3;Q05639;P62631;A0A2R8Y488;A6PW80;Q5JR01;A0A2R8Y660;A0A6Q8PFK6;A0A2R8YDN5	Q5VTE0;P68104;P10126;D3Z3I8;D3YZ68;A0A087WV01;A0A087WVQ9;A0A2U3TZH3;Q05639;P62631;A0A2R8Y488	Putative elongation factor 1-alpha-like 3;Elongation factor 1-alpha 1;Elongation factor 1-alpha;Elongation factor 1-alpha 2	EEF1A1P5;EEF1A1;Eef1a1;EEF1A2;Eef1a2	sp|Q5VTE0|EF1A3_HUMAN Putative elongation factor 1-alpha-like 3 OS=Homo sapiens OX=9606 GN=EEF1A1P5 PE=5 SV=1;sp|P68104|EF1A1_HUMAN Elongation factor 1-alpha 1 OS=Homo sapiens OX=9606 GN=EEF1A1 PE=1 SV=1;sp|P10126|EF1A1_MOUSE Elongation factor 1-alpha 1 OS	16	6	6	6	16.7	16.7	16.7	50.184	0	19.714	178980000	8522800	20	0	0				0.681526	0.781803	-2.68332	0.416596	0.656492	-1.88984		16.6164	17.5568	18.2438	17.6175	17.9197	18.7842		0	0	0	0	0	0	0	0	0	0	0	0
274	E9PPR1;E9PL12;E9PL71;E9PQ49;E9PI39;E9PK01;P29692-3;P29692;E9PN91;E9PMW7;A0A087X1X7;E9PRY8;P29692-2;E9PIZ1;E9PK06;H0YCK7;E9PQZ1;P29692-4;E9PKK3;E9PK72;D3Z7N2;D3YUQ9;D3YZT9;E9QN08;A0A0R4J1L2;Q91VK2;Q80T06;P57776-2;P57776;E9PNW6;E9PJD0;D3YY68;F6ZFU0;A0A0R4J1E2;P57776-3	E9PPR1;E9PL12;E9PL71;E9PQ49;E9PI39;E9PK01;P29692-3;P29692;E9PN91;E9PMW7;A0A087X1X7;E9PRY8;P29692-2;E9PIZ1;E9PK06;H0YCK7;E9PQZ1;P29692-4	Elongation factor 1-delta	EEF1D	tr|E9PPR1|E9PPR1_HUMAN Elongation factor 1-delta (Fragment) OS=Homo sapiens OX=9606 GN=EEF1D PE=1 SV=1;tr|E9PL12|E9PL12_HUMAN Elongation factor 1-delta (Fragment) OS=Homo sapiens OX=9606 GN=EEF1D PE=1 SV=1;tr|E9PL71|E9PL71_HUMAN Elongation factor 1-delta (	35	5	5	5	36.1	36.1	36.1	18.157	0	7.4196	7218500	802050	10	0	0				1.1994	0.589171	-1.49178	0.160664	0.872596	-0.340733		17.933	17.6962	17.617	18.5468	18.7077	18.7542		0	0	0	0	0	0	0	0	0	0	0	0
467	Q9D8N0;P26641;P26641-2	Q9D8N0;P26641;P26641-2	Elongation factor 1-gamma	Eef1g;EEF1G	sp|Q9D8N0|EF1G_MOUSE Elongation factor 1-gamma OS=Mus musculus OX=10090 GN=Eef1g PE=1 SV=3;sp|P26641|EF1G_HUMAN Elongation factor 1-gamma OS=Homo sapiens OX=9606 GN=EEF1G PE=1 SV=3;sp|P26641-2|EF1G_HUMAN Isoform 2 of Elongation factor 1-gamma OS=Homo sapie	3	2	2	2	5.9	5.9	5.9	50.06	0	6.0912	15149000	631200	6	0	0				0.0598938	0.968752	-0.220024	0.484154	0.608455	-1.30276		19.2762	18.2876	18.4655	17.4006	17.6911	18.339		0	0	0	0	0	0	0	0	0	0	0	0
440	P13639;P58252;G3UXK8;K7EJ74;K7EP67;G3UZ34;A2AH85;Q15029-2;Q15029-3;O08810;Q15029	P13639;P58252	Elongation factor 2	EEF2;Eef2	sp|P13639|EF2_HUMAN Elongation factor 2 OS=Homo sapiens OX=9606 GN=EEF2 PE=1 SV=4;sp|P58252|EF2_MOUSE Elongation factor 2 OS=Mus musculus OX=10090 GN=Eef2 PE=1 SV=2	11	8	8	8	10.1	10.1	10.1	95.337	0	12.011	25932000	576260	15	0	0				0.401609	0.812703	-1.32336	0.912067	0.418207	-2.33359		17.6371	17.7135	17.7268	16.473	17.2633	16.9166		0	0	0	0	0	0	0	0	0	0	0	0
486	P60843;P60842;J3QKZ9;J3QLN6;J3KS25;J3QR64;J3KTB5;J3QL43;J3QS69;J3KT12;P60842-2;J3KSZ0;E9Q561;Q8BTU6;E7EQG2;Q14240;P10630;Q14240-2;P10630-2	P60843;P60842;J3QKZ9;J3QLN6;J3KS25;J3QR64;J3KTB5;J3QL43;J3QS69;J3KT12;P60842-2	Eukaryotic initiation factor 4A-I	Eif4a1;EIF4A1	sp|P60843|IF4A1_MOUSE Eukaryotic initiation factor 4A-I OS=Mus musculus OX=10090 GN=Eif4a1 PE=1 SV=1;sp|P60842|IF4A1_HUMAN Eukaryotic initiation factor 4A-I OS=Homo sapiens OX=9606 GN=EIF4A1 PE=1 SV=1;tr|J3QKZ9|J3QKZ9_HUMAN RNA helicase (Fragment) OS=Homo	19	3	3	3	8.9	8.9	8.9	46.153	0	2.325	8177900	355560	6	0	0				0.586594	0.779879	-1.28442	0.432412	0.658878	-1.03088		18.4239	16.3308	17.2835	17.832	17.7856	17.029		0	0	0	0	0	0	0	0	0	0	0	0
411	P06733;A0A2R8Y6G6;K7EM90;P06733-2;B0QZL1;P17182;A0A2R8Y879;A0A2R8YEM5;Q6PHC1;B1ARR7;A0A2R8Y6I8;A0A0N4SUI6;B1ARR6;Q5SX61;A0A2R8Y798;Q5SX60;K7ERS8;A0A2R8YEG5;F5H1C3;D3YVD3;E5RI09;E5RG95;D3Z2S4;Q5SX59;K7EPM1;K7EKN2;E5RGZ4;F5H0C8;D3Z6E4;A0A0N4SUX5;P13929-3;P09104-2;P13929-2;P21550;P17183;P13929;P09104	P06733;A0A2R8Y6G6;K7EM90;P06733-2;B0QZL1;P17182	Alpha-enolase;Enolase	ENO1;Eno1	sp|P06733|ENOA_HUMAN Alpha-enolase OS=Homo sapiens OX=9606 GN=ENO1 PE=1 SV=2;tr|A0A2R8Y6G6|A0A2R8Y6G6_HUMAN 2-phospho-D-glycerate hydro-lyase OS=Homo sapiens OX=9606 GN=ENO1 PE=1 SV=1;tr|K7EM90|K7EM90_HUMAN 2-phospho-D-glycerate hydro-lyase (Fragment) OS=H	37	8	8	8	25.3	25.3	25.3	47.168	0	36.651	64498000	2931700	19	0	0				0.314986	0.890395	-1.21707	0.361007	0.71726	-1.35343		17.3086	19.6113	18.6668	18.6249	17.6661	18.9685		0	0	0	0	0	0	0	0	0	0	0	0
289	F5H6X6;Q14697;E9PKU7;Q14697-2;E9PNH1	F5H6X6;Q14697;E9PKU7;Q14697-2	Neutral alpha-glucosidase AB	GANAB	tr|F5H6X6|F5H6X6_HUMAN Neutral alpha-glucosidase AB OS=Homo sapiens OX=9606 GN=GANAB PE=1 SV=1;sp|Q14697|GANAB_HUMAN Neutral alpha-glucosidase AB OS=Homo sapiens OX=9606 GN=GANAB PE=1 SV=3;tr|E9PKU7|E9PKU7_HUMAN Neutral alpha-glucosidase AB OS=Homo sapiens	5	3	3	3	6.3	6.3	6.3	96.215	0	2.7824	4424400	119580	7	0	0				0.292365	0.894857	-0.61915	1.05011	0.387797	-1.52269		16.7941	19.4198	17.7242	16.9497	17.8364	16.9835		0	0	0	0	0	0	0	0	0	0	0	0
404	P04406;P04406-2;E7EUT5;S4R1W1;A0A1D5RLD8;A0A0A0MQF6;P16858;S4R257;S4R1N5;A0A0R4J0X7;S4R2G5;O14556;Q64467	P04406;P04406-2;E7EUT5	Glyceraldehyde-3-phosphate dehydrogenase	GAPDH	sp|P04406|G3P_HUMAN Glyceraldehyde-3-phosphate dehydrogenase OS=Homo sapiens OX=9606 GN=GAPDH PE=1 SV=3;sp|P04406-2|G3P_HUMAN Isoform 2 of Glyceraldehyde-3-phosphate dehydrogenase OS=Homo sapiens OX=9606 GN=GAPDH;tr|E7EUT5|E7EUT5_HUMAN Glyceraldehyde-3-pho	13	10	10	10	33.4	33.4	33.4	36.053	0	19.323	151110000	8888600	28	0	0				0.112525	0.949131	-0.597749	0.719057	0.470949	-2.60902		18.6917	19.5039	19.9479	18.3715	18.3248	16.6202		1	0	1	0	0	0	2.1	0	2.1	0	0	0
415	P07900;P07900-2;P07901;B7ZC50;G3V2J8;Q14568;A2A6A2;B7ZC49;Q58FG0	P07900;P07900-2;P07901	Heat shock protein HSP 90-alpha	HSP90AA1;Hsp90aa1	sp|P07900|HS90A_HUMAN Heat shock protein HSP 90-alpha OS=Homo sapiens OX=9606 GN=HSP90AA1 PE=1 SV=5;sp|P07900-2|HS90A_HUMAN Isoform 2 of Heat shock protein HSP 90-alpha OS=Homo sapiens OX=9606 GN=HSP90AA1;sp|P07901|HS90A_MOUSE Heat shock protein HSP 90-alp	9	13	6	6	20.5	9.4	9.4	84.659	0	12.756	62781000	1902500	13	0	0				0.0979766	0.963581	-0.499669	1.29663	0.318	-3.54777		18.5583	19.834	17.6914	16.0919	16.349	16.3274		0	0	1	0	0	0	0	0	1.9	0	0	0
416	P11499;P08238;Q58FF7;E9Q3D6;E9PX27;Q58FF8;Q58FF6;D3Z1R1;E9Q0C3;F8W026	P11499;P08238	Heat shock protein HSP 90-beta	Hsp90ab1;HSP90AB1	sp|P11499|HS90B_MOUSE Heat shock protein HSP 90-beta OS=Mus musculus OX=10090 GN=Hsp90ab1 PE=1 SV=3;sp|P08238|HS90B_HUMAN Heat shock protein HSP 90-beta OS=Homo sapiens OX=9606 GN=HSP90AB1 PE=1 SV=4	10	13	12	5	20.7	19.1	7.9	83.28	0	153.85	197620000	5988400	30	0	0				0.256455	0.891368	-1.33718	0.577593	0.554806	-2.47715		18.3104	17.4678	19.8798	17.5627	16.2403	19.119		0	0	1	0	0	0	0	0	1.9	0	0	0
444	P14625;P08113;F7C312;Q96GW1;A0A1W2PRR1;H0YIV0;Q58FF3	P14625;P08113;F7C312	Endoplasmin	HSP90B1;Hsp90b1	sp|P14625|ENPL_HUMAN Endoplasmin OS=Homo sapiens OX=9606 GN=HSP90B1 PE=1 SV=1;sp|P08113|ENPL_MOUSE Endoplasmin OS=Mus musculus OX=10090 GN=Hsp90b1 PE=1 SV=2;tr|F7C312|F7C312_MOUSE Endoplasmin (Fragment) OS=Mus musculus OX=10090 GN=Hsp90b1 PE=1 SV=1	7	17	17	16	24.4	24.4	22.9	92.468	0	150.77	180500000	4512500	47	0	0				0.373248	0.825255	-1.89043	0.496953	0.592361	-2.33934		16.747	18.0926	18.3999	19.9428	15.8434	16.3759		0	0	0	0	0	0	0	0	0	0	0	0
126	A0A0G2JIW1;P0DMV9;P0DMV8;P0DMV8-2;V9GZ37;Q61696;P17879	A0A0G2JIW1;P0DMV9;P0DMV8;P0DMV8-2;V9GZ37;Q61696;P17879	Heat shock 70 kDa protein 1B;Heat shock 70 kDa protein 1A	HSPA1B;HSPA1A;Hspa1a;Hspa1b	tr|A0A0G2JIW1|A0A0G2JIW1_HUMAN Heat shock 70 kDa protein 1B OS=Homo sapiens OX=9606 GN=HSPA1B PE=1 SV=1;sp|P0DMV9|HS71B_HUMAN Heat shock 70 kDa protein 1B OS=Homo sapiens OX=9606 GN=HSPA1B PE=1 SV=1;sp|P0DMV8|HS71A_HUMAN Heat shock 70 kDa protein 1A OS=Hom	7	18	18	9	36.3	36.3	16.8	70.108	0	64.296	805090000	25159000	74	0	0				0.276388	0.897416	-1.83486	0.559559	0.558422	-3.12878		19.5534	16.3792	19.1662	17.5659	18.6344	15.7931		0	0	0	0	0	0	0	0	0	0	0	0
451	P17066;P48741	P17066;P48741	Heat shock 70 kDa protein 6;Putative heat shock 70 kDa protein 7	HSPA6;HSPA7	sp|P17066|HSP76_HUMAN Heat shock 70 kDa protein 6 OS=Homo sapiens OX=9606 GN=HSPA6 PE=1 SV=2;sp|P48741|HSP77_HUMAN Putative heat shock 70 kDa protein 7 OS=Homo sapiens OX=9606 GN=HSPA7 PE=5 SV=2	2	6	1	1	11.8	1.7	1.7	71.027	0	2.1177	66959000	1809700	3	0	0				0.565559	0.785938	-2.10252	0.56549	0.552609	-2.10234		16.4528	18.3623	17.4816	17.6595	18.3992	16.2384		1	1	1	0	0	0	1.4	1.4	1.4	0	0	0
64	E9PJ21;A0A087WWI4;K7EQK2;A0A494C039;Q9Y4L1;A0A087X054;Q9Y4L1-2;J3KTF1;Q9JKR6;J3QL06;A0A087WW13;Q9BST8;J3QQH7;J3QLE9;F6TRP3;A0A087X214;A0A1L1SQ34;E0CYZ2	E9PJ21;A0A087WWI4;K7EQK2;A0A494C039;Q9Y4L1;A0A087X054;Q9Y4L1-2	Hypoxia up-regulated protein 1	HYOU1	tr|E9PJ21|E9PJ21_HUMAN Hypoxia up-regulated protein 1 (Fragment) OS=Homo sapiens OX=9606 GN=HYOU1 PE=1 SV=1;tr|A0A087WWI4|A0A087WWI4_HUMAN Hypoxia up-regulated protein 1 OS=Homo sapiens OX=9606 GN=HYOU1 PE=1 SV=1;tr|K7EQK2|K7EQK2_HUMAN Hypoxia up-regulated	18	9	9	9	22.1	22.1	22.1	72.976	0	27.65	32464000	954830	17	0	0				0.45534	0.821417	-1.48701	0.23138	0.792913	-0.875186		16.8566	19.4851	17.4449	18.3701	17.727	19.1579		0	0	0	0	0	0	0	0	0	0	0	0
408	P06330;P01757;P01756	P06330;P01757;P01756	Ig heavy chain V region AC38 205.12;Ig heavy chain V region J558;Ig heavy chain V region MOPC 104E	Ig heavy chain	sp|P06330|HVM51_MOUSE Ig heavy chain V region AC38 205.12 OS=Mus musculus OX=10090 PE=1 SV=1;sp|P01757|HVM13_MOUSE Ig heavy chain V region J558 OS=Mus musculus OX=10090 PE=1 SV=1;sp|P01756|HVM12_MOUSE Ig heavy chain V region MOPC 104E OS=Mus musculus OX=10	3	4	4	0	57.6	57.6	0	12.934	0	10.962	119580000	17082000	10	0	0				0.36385	0.837523	-1.7296	0.243873	0.783424	-1.25845		17.0747	20.2866	16.1683	18.4426	17.1417	19.076		0	0	0	0	0	0	0	0	0	0	0	0
351	P01645;P01644;A0A140T8M1;P01646;P01647;A0A075B5L0;P04946;P01643	P01645;P01644;A0A140T8M1;P01646;P01647	Ig kappa chain V-V region HP 93G7;Ig kappa chain V-V region HP R16.7;Ig kappa chain V-V region HP 123E6;Ig kappa chain V-V region HP 124E1	Ig kappa chain	sp|P01645|KV5AC_MOUSE Ig kappa chain V-V region HP 93G7 OS=Mus musculus OX=10090 PE=1 SV=1;sp|P01644|KV5AB_MOUSE Ig kappa chain V-V region HP R16.7 OS=Mus musculus OX=10090 PE=1 SV=1;tr|A0A140T8M1|A0A140T8M1_MOUSE Immunoglobulin kappa variable 10-96 (Fragm	8	3	3	2	43.5	43.5	36.1	11.954	0	120.79	41650000	8330000	8	0	0				0.0219096	0.997892	0.109343	1.05447	0.383652	-2.85338		17.8381	19.8724	19.7603	16.0102	16.2276	18.1226		0	0	0	0	0	0	0	0	0	0	0	0
356	P01668;P01666;P01665;P01664;A0A140T8Q4;A0A140T8Q0	P01668;P01666;P01665;P01664;A0A140T8Q4;A0A140T8Q0	Ig kappa chain V-III region PC 7210;Ig kappa chain V-III region PC 7183;Ig kappa chain V-III region PC 7043;Ig kappa chain V-III region CBPC 101	Ig kappa chain	sp|P01668|KV3AG_MOUSE Ig kappa chain V-III region PC 7210 OS=Mus musculus OX=10090 PE=1 SV=1;sp|P01666|KV3AE_MOUSE Ig kappa chain V-III region PC 7183 OS=Mus musculus OX=10090 PE=1 SV=1;sp|P01665|KV3AD_MOUSE Ig kappa chain V-III region PC 7043 OS=Mus muscu	6	2	1	1	30.9	14.5	14.5	11.95	0	1.6775	11161000	3720200	3	0	0				0.37345	0.841443	-0.913681	0.00794424	0.997698	-0.0262545		17.3218	19.261	18.1042	18.3206	19.1436	19.3526		0	0	0	0	0	0	0	0	0	0	0	0
14	A0A075B5P3;A0A0A6YVP0;P01867-2;P01867;P01863;P01865	A0A075B5P3;A0A0A6YVP0;P01867-2;P01867	Ig gamma-2B chain C region	Ighg2b;Igh-3	tr|A0A075B5P3|A0A075B5P3_MOUSE Immunoglobulin heavy constant gamma 2B (Fragment) OS=Mus musculus OX=10090 GN=Ighg2b PE=1 SV=1;tr|A0A0A6YVP0|A0A0A6YVP0_MOUSE Immunoglobulin heavy constant gamma 2B (Fragment) OS=Mus musculus OX=10090 GN=Ighg2b PE=1 SV=2;sp|P	6	6	6	5	26.2	26.2	21.4	36.568	0	13.184	149980000	12498000	18	0	0				0.0696387	0.973838	-0.427278	0.268934	0.757603	-1.39804		19.1346	19.5821	17.9557	18.96	17.1983	18.1843		0	0	0	0	0	0	0	0	0	0	0	0
17	A0A075B5P6;A0A075B6A0;P01872;P01872-2	A0A075B5P6;A0A075B6A0;P01872;P01872-2	Ig mu chain C region	Ighm	tr|A0A075B5P6|A0A075B5P6_MOUSE Immunoglobulin heavy constant mu (Fragment) OS=Mus musculus OX=10090 GN=Ighm PE=1 SV=1;tr|A0A075B6A0|A0A075B6A0_MOUSE Immunoglobulin heavy constant mu (Fragment) OS=Mus musculus OX=10090 GN=Ighm PE=1 SV=2;sp|P01872|IGHM_MOUSE	4	2	2	2	6.2	6.2	6.2	49.943	0	9.1032	12001000	571490	6	0	0				0.486391	0.8254	-1.18772	0.329802	0.732444	-0.885898		16.5727	18.9495	17.7546	17.2501	18.5333	18.2177		0	0	0	0	0	0	0	0	0	0	0	0
466	P23083	P23083	Ig heavy chain V-I region V35	IGHV1-2	sp|P23083|HV102_HUMAN Immunoglobulin heavy variable 1-2 OS=Homo sapiens OX=9606 GN=IGHV1-2 PE=1 SV=2	1	2	1	1	30.8	21.4	21.4	13.085	0	2.1319	14435000	2405800	3	0	0				0.580215	0.760407	-0.98951	0.0908758	0.914985	-0.216232		17.7909	18.8721	16.1473	18.9157	17.2442	18.5063		0	0	0	0	0	0	0	0	0	0	0	0
110	A0A0C4DH29	A0A0C4DH29		IGHV1-3	sp|A0A0C4DH29|HV103_HUMAN Immunoglobulin heavy variable 1-3 OS=Homo sapiens OX=9606 GN=IGHV1-3 PE=3 SV=1	1	2	1	1	22.2	12.8	12.8	13.008	0	82.185	41225000	8245100	8	0	644880				1.0837	0.634884	-1.78734	0.561311	0.582718	1.16526		18.1705	17.1593	17.9232	20.1352	20.0536	20.1504		1	0	0	1	1	1	9.4	0	0	12.8	12.8	12.8
55	A0A087WPN7;D6RAB7;A0A0A6YWN3	A0A087WPN7;D6RAB7;A0A0A6YWN3		Ighv13-2;ABCC3	tr|A0A087WPN7|A0A087WPN7_MOUSE Immunoglobulin heavy variable 13-2 OS=Mus musculus OX=10090 GN=Ighv13-2 PE=4 SV=2;tr|D6RAB7|D6RAB7_HUMAN Canalicular multispecific organic anion transporter 2 OS=Homo sapiens OX=9606 GN=ABCC3 PE=1 SV=1;tr|A0A0A6YWN3|A0A0A6YWN	3	2	1	1	26	19	19	11.343	0.0025063	1.5854	189690000	31616000	8	0	7272200				0.0490216	0.9728	0.243142	2.78887	0.0616	4.74162		17.3126	18.2196	24.6521	23.8605	23.6005	23.5197		0	0	1	1	2	2	0	0	19	19	26	26
34	A0A075B5Y1;A0A0G2JGK2;P01750	A0A075B5Y1;A0A0G2JGK2;P01750	Ig heavy chain V region 102	Ighv1-74	tr|A0A075B5Y1|A0A075B5Y1_MOUSE Immunoglobulin heavy variable V1-74 OS=Mus musculus OX=10090 GN=Ighv1-74 PE=4 SV=1;tr|A0A0G2JGK2|A0A0G2JGK2_MOUSE Immunoglobulin heavy variable V1-74 (Fragment) OS=Mus musculus OX=10090 GN=Ighv1-74 PE=4 SV=1;sp|P01750|HVM06_M	3	2	2	2	21.6	21.6	21.6	12.9	0	2.0367	2469800	411630	4	0	0				0.0609357	0.960729	0.13875	2.42095	0.0976	-2.08005		19.0135	18.0478	18.2267	15.4026	17.5807	16.9797		0	0	0	0	0	0	0	0	0	0	0	0
96	A0A0B4J1N0;A0A0G2JFE9	A0A0B4J1N0;A0A0G2JFE9		Ighv1-76	tr|A0A0B4J1N0|A0A0B4J1N0_MOUSE Immunoglobulin heavy variable 1-76 OS=Mus musculus OX=10090 GN=Ighv1-76 PE=1 SV=1;tr|A0A0G2JFE9|A0A0G2JFE9_MOUSE Immunoglobulin heavy variable 1-76 (Fragment) OS=Mus musculus OX=10090 GN=Ighv1-76 PE=1 SV=1	2	2	2	2	32.7	32.7	32.7	10.879	0	2.7159	13016000	2169300	4	0	0				0.450077	0.799733	-1.21591	0.807346	0.446654	-1.82266		18.4255	17.6437	17.0417	16.6411	16.9158	18.0977		0	0	0	0	0	0	0	0	0	0	0	0
427	P0DTE1	P0DTE1		IGHV3-38-3	sp|P0DTE1|HV383_HUMAN Probable non-functional immunoglobulin heavy variable 3-38-3 OS=Homo sapiens OX=9606 GN=IGHV3-38-3 PE=1 SV=1	1	2	1	1	15.7	9.6	9.6	12.671	0	22.993	163290000	23327000	13	0	3385300				0.685559	0.75632	-2.04254	1.21482	0.345034	2.91759		18.8038	17.9671	19.1304	22.6238	22.9134	22.2684		1	1	1	2	2	2	6.1	6.1	6.1	15.7	15.7	15.7
426	P0DP02;A0A0C4DH42;P01767;P01772	P0DP02;A0A0C4DH42;P01767;P01772	Ig heavy chain V-III region BUT;Ig heavy chain V-III region KOL	IGHV3-66	sp|P0DP02|HVC33_HUMAN Immunoglobulin heavy variable 3-30-3 OS=Homo sapiens OX=9606 GN=IGHV3-30-3 PE=3 SV=1;sp|A0A0C4DH42|HV366_HUMAN Immunoglobulin heavy variable 3-66 OS=Homo sapiens OX=9606 GN=IGHV3-66 PE=3 SV=1;sp|P01767|HV353_HUMAN Immunoglobulin heavy	4	5	1	0	41	12.8	0	12.989	0	7.4584	27858000	3979700	5	0	734860				1.21577	0.645143	-1.71755	1.4219	0.324653	1.8738		16.8342	19.196	17.3422	20.8091	20.6695	20.5131		4	4	4	3	4	3	28.2	28.2	28.2	28.2	37.6	28.2
22	A0A075B5R1	A0A075B5R1		Ighv5-17	tr|A0A075B5R1|A0A075B5R1_MOUSE Immunoglobulin heavy variable 5-17 (Fragment) OS=Mus musculus OX=10090 GN=Ighv5-17 PE=1 SV=1	1	5	1	1	28.2	9.4	9.4	12.905	0	3.742	31193000	5198800	5	0	0				0.832149	0.709586	-2.10855	0.199552	0.817221	-0.723752		16.8872	17.2389	18.117	17.4298	18.9535	19.1834		2	2	2	2	3	2	9.4	9.4	9.4	9.4	18.8	15.4
98	A0A0B4J1U7	A0A0B4J1U7		IGHV6-1	sp|A0A0B4J1U7|HV601_HUMAN Immunoglobulin heavy variable 6-1 OS=Homo sapiens OX=9606 GN=IGHV6-1 PE=3 SV=1	1	3	3	3	21.5	21.5	21.5	13.481	0	2.3788	276110000	55222000	8	0	6419500				0.0792218	0.964078	-0.418241	1.30246	0.32632	3.61695		18.4013	18.921	22.892	23.4292	23.2663	23.2032		0	0	1	2	1	1	0	0	5.8	13.2	5.8	5.8
28	A0A075B5T2;P01799;P01797;P01796;P01801;A0A0A6YWU3;P01804;P01800;P01798;P01802	A0A075B5T2;P01799;P01797;P01796;P01801;A0A0A6YWU3;P01804;P01800;P01798;P01802	Ig heavy chain V-III region ABE-47N;Ig heavy chain V-III region U61;Ig heavy chain V-III region A4;Ig heavy chain V-III region J606;Ig heavy chain V-III region HPC76;Ig heavy chain V-III region T957;Ig heavy chain V-III region E109;Ig heavy chain V-III region W3082	Ighv6-3;Ighv6-7	tr|A0A075B5T2|A0A075B5T2_MOUSE Immunoglobulin heavy variable 6-3 (Fragment) OS=Mus musculus OX=10090 GN=Ighv6-3 PE=4 SV=7;sp|P01799|HVM30_MOUSE Ig heavy chain V-III region ABE-47N OS=Mus musculus OX=10090 PE=1 SV=1;sp|P01797|HVM28_MOUSE Ig heavy chain V-II	10	6	3	1	39.8	30.5	7.6	13.259	0	12.243	51233000	6404100	8	0	0				0.233975	0.893592	-0.981338	0.489253	0.593272	-1.74116		17.1744	17.9071	19.5407	17.4488	19.2046	16.1453		2	2	2	3	2	2	9.3	9.3	9.3	9.3	9.3	9.3
24	A0A075B5R3;A0A0A6YX91	A0A075B5R3;A0A0A6YX91		Ighv7-2	tr|A0A075B5R3|A0A075B5R3_MOUSE Immunoglobulin heavy variable 7-2 OS=Mus musculus OX=10090 GN=Ighv7-2 PE=4 SV=1;tr|A0A0A6YX91|A0A0A6YX91_MOUSE Immunoglobulin heavy variable 7-2 (Fragment) OS=Mus musculus OX=10090 GN=Ighv7-2 PE=4 SV=1	2	2	1	1	19.5	13.6	13.6	13.351	0.0092379	1.3587	95582000	13655000	6	0	2979900				0.823409	0.714373	-2.03495	2.80878	0.0566667	3.86494		18.1161	17.7395	18.1756	23.0564	22.6892	22.4453		1	1	1	2	2	2	5.9	5.9	5.9	19.5	19.5	19.5
23	A0A075B5R2	A0A075B5R2		Ighv7-3	tr|A0A075B5R2|A0A075B5R2_MOUSE Immunoglobulin heavy variable 7-3 (Fragment) OS=Mus musculus OX=10090 GN=Ighv7-3 PE=4 SV=2	1	3	2	2	29.2	23.3	23.3	13.457	0	12.088	11753000	2350600	5	0	0				0.435832	0.804681	-1.03559	0.225971	0.796588	-0.617352		17.5755	18.6508	17.2256	17.9093	18.3589	18.1874		1	1	1	1	1	1	5.8	5.8	5.8	5.8	5.8	5.8
383	P01837	P01837	Ig kappa chain C region	Igkc	sp|P01837|IGKC_MOUSE Immunoglobulin kappa constant OS=Mus musculus OX=10090 GN=Igkc PE=1 SV=2	1	4	4	4	38.3	38.3	38.3	11.934	0	34.445	323580000	80896000	12	0	0				0.525556	0.755782	-2.54932	0.540579	0.570562	-2.60104		17.0568	18.173	16.4811	18.1746	16.4915	16.9207		0	0	0	0	0	0	0	0	0	0	0	0
155	A0A140T8M2;P01636	A0A140T8M2		Igkv12-44	tr|A0A140T8M2|A0A140T8M2_MOUSE Immunoglobulin kappa variable 12-44 (Fragment) OS=Mus musculus OX=10090 GN=Igkv12-44 PE=4 SV=2	2	3	3	2	27.8	27.8	19.1	12.557	0	5.6728	44778000	6396800	7	0	0				0.0818005	0.97178	-0.374519	0.733068	0.469504	-2.21326		19.3373	19.4408	17.4814	17.878	17.2765	16.6921		0	0	0	0	0	0	0	0	0	0	0	0
162	A0A140T8P6	A0A140T8P6		Igkv12-46	tr|A0A140T8P6|A0A140T8P6_MOUSE Immunoglobulin kappa variable 12-46 (Fragment) OS=Mus musculus OX=10090 GN=Igkv12-46 PE=1 SV=2	1	3	3	2	40.9	40.9	29.6	12.562	0	118.78	70470000	11745000	13	0	1263500				0.547885	0.769864	-2.17915	0.859262	0.426391	2.94873		18.2718	18.5002	16.2772	23.3141	23.207	18.835		0	0	0	1	1	0	0	0	0	13	13	0
159	A0A140T8N3;A0A075B666	A0A140T8N3;A0A075B666		Igkv12-47	tr|A0A140T8N3|A0A140T8N3_MOUSE Immunoglobulin kappa chain variable 13-84 (Fragment) OS=Mus musculus OX=10090 GN=Igkv13-84 PE=4 SV=2;tr|A0A075B666|A0A075B666_MOUSE Immunoglobulin kappa chain variable 13-85 (Fragment) OS=Mus musculus OX=10090 GN=Igkv13-85 PE	2	2	2	2	20	20	20	12.617	0	3.7351	86499000	17300000	14	0	2158600				0.597843	0.775284	-1.45746	1.35183	0.321725	2.42736		19.8883	18.9856	17.1813	21.8782	21.7051	21.7954		1	1	0	1	1	1	6.1	6.1	0	6.1	6.1	6.1
163	A0A140T8P9;P01638;P01637;A0A075B5K0	A0A140T8P9;P01638;P01637;A0A075B5K0	Ig kappa chain V-V region L6;Ig kappa chain V-V region T1	Igkv14-126	tr|A0A140T8P9|A0A140T8P9_MOUSE Immunoglobulin kappa variable 14-111 (Fragment) OS=Mus musculus OX=10090 GN=Igkv14-111 PE=4 SV=2;sp|P01638|KV5A6_MOUSE Ig kappa chain V-V region L6 (Fragment) OS=Mus musculus OX=10090 PE=4 SV=1;sp|P01637|KV5A5_MOUSE Ig kappa	4	2	2	2	19.7	19.7	19.7	13.232	0	10.512	22580000	5645100	6	0	0				0.0696663	0.973477	0.248457	0.819513	0.46648	-1.83226		18.8185	18.9375	19.4213	18.0126	16.2115	17.9594		0	0	0	0	0	0	0	0	0	0	0	0
91	A0A0B4J1H6;P01630	A0A0B4J1H6;P01630	Ig kappa chain V-II region 7S34.1	Igkv2-137	tr|A0A0B4J1H6|A0A0B4J1H6_MOUSE Immunoglobulin kappa chain variable 2-137 (Fragment) OS=Mus musculus OX=10090 GN=Igkv2-137 PE=4 SV=1;sp|P01630|KV2A6_MOUSE Ig kappa chain V-II region 7S34.1 OS=Mus musculus OX=10090 PE=1 SV=1	2	3	3	3	20	20	20	13.131	0	6.2439	26740000	5348000	10	0	0				0.566214	0.78436	-1.61084	0.262902	0.770889	-0.899734		18.3368	18.2656	16.7868	17.5296	17.7922	19.774		0	0	0	0	0	0	0	0	0	0	0	0
357	P01672;P01671;P01670;A0A075B5N8;A0A140T8P0;A0A0G2JGN0;P01663;P01662;P01661	P01672;P01671;P01670;A0A075B5N8;A0A140T8P0;A0A0G2JGN0;P01663;P01662;P01661	Ig kappa chain V-III region PC 7940;Ig kappa chain V-III region PC 7175;Ig kappa chain V-III region PC 6684;Ig kappa chain V-III region PC 4050;Ig kappa chain V-III region ABPC 22/PC 9245;Ig kappa chain V-III region MOPC 63	Igkv3-10	sp|P01672|KV3AK_MOUSE Ig kappa chain V-III region PC 7940 OS=Mus musculus OX=10090 PE=1 SV=1;sp|P01671|KV3AJ_MOUSE Ig kappa chain V-III region PC 7175 OS=Mus musculus OX=10090 PE=1 SV=1;sp|P01670|KV3AI_MOUSE Ig kappa chain V-III region PC 6684 OS=Mus muscu	9	2	2	1	30.6	30.6	14.4	12.038	0	86.822	100720000	25181000	4	0	0				0.261804	0.897348	-1.23838	0.858511	0.422839	-2.93958		18.1754	18.7495	17.5321	17.0693	15.8475	17.4572		0	0	0	0	0	0	0	0	0	0	0	0
353	P03977;P01656;P01654;P01655;A0A075B5P0	P03977;P01656;P01654;P01655;A0A075B5P0	Ig kappa chain V-III region 50S10.1;Ig kappa chain V-III region MOPC 70;Ig kappa chain V-III region PC 2880/PC 1229;Ig kappa chain V-III region PC 7132	Igkv3-2	sp|P03977|KV3A4_MOUSE Ig kappa chain V-III region 50S10.1 OS=Mus musculus OX=10090 PE=1 SV=1;sp|P01656|KV3A3_MOUSE Ig kappa chain V-III region MOPC 70 OS=Mus musculus OX=10090 PE=1 SV=1;sp|P01654|KV3A1_MOUSE Ig kappa chain V-III region PC 2880/PC 1229 OS=M	5	2	1	1	30.6	14.4	14.4	12.042	0	2.8312	31240000	7810000	5	0	0				0.688153	0.762324	-2.02857	0.0448015	0.959007	-0.203474		16.3554	17.7073	16.9604	18.4991	18.9669	17.9373		0	0	0	0	0	0	0	0	0	0	0	0
94	A0A0B4J1I9;P04945	A0A0B4J1I9;P04945	Ig kappa chain V-VI region NQ2-6.1	Igkv4-55	tr|A0A0B4J1I9|A0A0B4J1I9_MOUSE Immunoglobulin kappa variable 4-55 (Fragment) OS=Mus musculus OX=10090 GN=Igkv4-55 PE=1 SV=1;sp|P04945|KV6AB_MOUSE Ig kappa chain V-VI region NQ2-6.1 OS=Mus musculus OX=10090 PE=2 SV=1	2	2	2	1	27.4	27.4	13.7	12.736	0	29.437	33950000	5658400	7	0	0				0.182893	0.911656	-0.805643	0.33471	0.723261	-1.32052		16.2954	20.996	17.3867	18.91	17.7085	16.8239		0	1	0	0	0	0	0	13.7	0	0	0	0
157	A0A140T8M5;A0A075B5N7;A0A140T8P1;A0A0G2JGY3	A0A140T8M5;A0A075B5N7;A0A140T8P1;A0A0G2JGY3		Igkv6-13	tr|A0A140T8M5|A0A140T8M5_MOUSE Immunoglobulin kappa variable 6-15 (Fragment) OS=Mus musculus OX=10090 GN=Igkv6-15 PE=1 SV=2;tr|A0A075B5N7|A0A075B5N7_MOUSE Immunoglobulin kappa variable 6-13 OS=Mus musculus OX=10090 GN=Igkv6-13 PE=1 SV=7;tr|A0A140T8P1|A0A14	4	2	2	1	15.7	15.7	7.8	12.757	0	2.4337	23064000	4612700	5	0	0				0.482209	0.823429	-1.42157	0.543347	0.576835	-1.54892		17.9613	18.1092	16.6103	16.8397	18.006	17.5294		0	0	0	0	0	0	0	0	0	0	0	0
12	A0A075B5N4;A0A140T8P7;A0A0G2JF28	A0A075B5N4;A0A140T8P7;A0A0G2JF28		Igkv8-27	tr|A0A075B5N4|A0A075B5N4_MOUSE Immunoglobulin kappa chain variable 8-27 OS=Mus musculus OX=10090 GN=Igkv8-27 PE=4 SV=1;tr|A0A140T8P7|A0A140T8P7_MOUSE Immunoglobulin kappa variable 8-21 (Fragment) OS=Mus musculus OX=10090 GN=Igkv8-21 PE=1 SV=2;tr|A0A0G2JF28	3	3	1	1	36	18	18	10.976	0.0072639	1.4821	9824000	1964800	4	0	0				0.480273	0.826623	-1.14058	1.49736	0.336526	-2.34605		18.3274	17.5588	17.3269	16.4559	16.4966	17.3675		1	0	1	2	2	2	9	0	9	18	18	18
123	A0A0G2JE99;P01843	A0A0G2JE99;P01843	Ig lambda-1 chain C region	Iglc1	tr|A0A0G2JE99|A0A0G2JE99_MOUSE Immunoglobulin lambda constant 1 (Fragment) OS=Mus musculus OX=10090 GN=Iglc1 PE=4 SV=1;sp|P01843|LAC1_MOUSE Ig lambda-1 chain C region OS=Mus musculus OX=10090 PE=1 SV=1	2	2	2	2	27.4	27.4	27.4	11.575	0	9.6228	40657000	8131400	7	0	0				0.803918	0.700852	-2.44696	0.397139	0.678922	-1.49079		16.6756	16.214	17.8335	16.6067	18.2189	18.1923		0	0	0	0	0	0	0	0	0	0	0	0
384	Q99JC1;P01844;A0A0G2JGQ8;P01845	Q99JC1;P01844;A0A0G2JGQ8;P01845	Ig lambda-2 chain C region;Ig lambda-3 chain C region	Iglc2;Iglc3	tr|Q99JC1|Q99JC1_MOUSE Ig lambda-2 chain C region (Fragment) OS=Mus musculus OX=10090 GN=Iglc2 PE=1 SV=1;sp|P01844|LAC2_MOUSE Ig lambda-2 chain C region OS=Mus musculus OX=10090 GN=Iglc2 PE=1 SV=1;tr|A0A0G2JGQ8|A0A0G2JGQ8_MOUSE Ig lambda-3 chain C region (	4	2	2	2	31.4	31.4	31.4	11.311	0	2.9406	83263000	13877000	10	0	0				0.516234	0.786883	-1.91441	0.66915	0.492369	-2.29401		16.9601	18.536	17.1653	17.3796	16.9494	17.4213		0	0	0	0	0	0	0	0	0	0	0	0
364	P01714	P01714	Ig lambda chain V-III region SH	IGLV3-19	sp|P01714|LV319_HUMAN Immunoglobulin lambda variable 3-19 OS=Homo sapiens OX=9606 GN=IGLV3-19 PE=1 SV=2	1	3	3	3	28.6	28.6	28.6	12.042	0	16.558	183520000	36704000	15	0	3277100				1.1166	0.636541	-2.96827	0.891336	0.417933	2.58835		18.1064	16.6146	18.7918	22.3426	22.1218	22.3842		0	0	0	3	2	2	0	0	0	28.6	19.6	19.6
553	Q8WWA0;Q8WWU7-2;Q8WWU7	Q8WWA0;Q8WWU7-2;Q8WWU7	Intelectin-1;Intelectin-2	ITLN1;ITLN2	sp|Q8WWA0|ITLN1_HUMAN Intelectin-1 OS=Homo sapiens OX=9606 GN=ITLN1 PE=1 SV=1;sp|Q8WWU7-2|ITLN2_HUMAN Isoform 2 of Intelectin-2 OS=Homo sapiens OX=9606 GN=ITLN2;sp|Q8WWU7|ITLN2_HUMAN Intelectin-2 OS=Homo sapiens OX=9606 GN=ITLN2 PE=2 SV=1	3	5	5	5	19.2	19.2	19.2	34.961	0	12.181	127210000	8480400	20	0	1489200				1.38624	0.658957	-2.64322	1.82776	0.1712	3.0496		18.5581	18.3938	17.6185	22.5895	22.8861	22.7576		0	0	0	3	5	3	0	0	0	9.6	19.2	12.8
442	P14174;P34884	P14174;P34884	Macrophage migration inhibitory factor	MIF;Mif	sp|P14174|MIF_HUMAN Macrophage migration inhibitory factor OS=Homo sapiens OX=9606 GN=MIF PE=1 SV=4;sp|P34884|MIF_MOUSE Macrophage migration inhibitory factor OS=Mus musculus OX=10090 GN=Mif PE=1 SV=2	2	2	2	2	17.4	17.4	17.4	12.476	0	3.0249	31425000	6285000	8	0	0				1.0199	0.636622	-2.37367	0.628288	0.539235	-1.73564		17.487	18.2155	16.1951	17.1374	18.9639	17.3276		0	0	0	0	0	0	0	0	0	0	0	0
471	P30101;P27773;F6Q404	P30101;P27773	Protein disulfide-isomerase A3	PDIA3;Pdia3	sp|P30101|PDIA3_HUMAN Protein disulfide-isomerase A3 OS=Homo sapiens OX=9606 GN=PDIA3 PE=1 SV=4;sp|P27773|PDIA3_MOUSE Protein disulfide-isomerase A3 OS=Mus musculus OX=10090 GN=Pdia3 PE=1 SV=2	3	10	10	8	23.8	23.8	19.4	56.782	0	19.195	37653000	1298400	18	0	0				0.300669	0.892326	-1.21962	0.375313	0.708	-1.44964		17.2224	19.3859	17.5344	17.0003	16.7504	19.8399		0	0	0	0	0	0	0	0	0	0	0	0
196	A0A499FI48;P13667;A0A0R4J0Z1;P08003	A0A499FI48;P13667	Protein disulfide-isomerase A4	PDIA4	tr|A0A499FI48|A0A499FI48_HUMAN Protein disulfide-isomerase OS=Homo sapiens OX=9606 GN=PDIA4 PE=1 SV=1;sp|P13667|PDIA4_HUMAN Protein disulfide-isomerase A4 OS=Homo sapiens OX=9606 GN=PDIA4 PE=1 SV=2	4	5	5	5	9	9	9	73.06	0	6.5606	12940000	340530	7	0	0				0.205913	0.909196	-0.56968	0.296457	0.753717	-0.767613		16.8808	18.9633	19.6455	19.0759	17.7194	18.2193		0	0	0	0	0	0	0	0	0	0	0	0
332	P00558;P00558-2;P09411;S4R2M7;P09041;P07205	P00558;P00558-2;P09411	Phosphoglycerate kinase 1	PGK1;Pgk1	sp|P00558|PGK1_HUMAN Phosphoglycerate kinase 1 OS=Homo sapiens OX=9606 GN=PGK1 PE=1 SV=3;sp|P00558-2|PGK1_HUMAN Isoform 2 of Phosphoglycerate kinase 1 OS=Homo sapiens OX=9606 GN=PGK1;sp|P09411|PGK1_MOUSE Phosphoglycerate kinase 1 OS=Mus musculus OX=10090 G	6	11	11	11	30.2	30.2	30.2	44.614	0	35.071	51570000	1910000	19	0	0				0.57126	0.792583	-1.87294	0.751042	0.455861	-2.25587		17.4094	17.405	18.4346	17.1104	17.1311	18.0884		0	0	0	0	0	0	0	0	0	0	0	0
443	P14618;B4DNK4;P14618-2;H3BTN5;P14618-3;H3BQ34;P52480-2;P52480;A0A1L1SU37;H3BT25;H3BUW1;H3BTJ2;A0A1L1SQV8;A0A1L1SUV0;A0A1L1SSN6;A0A1L1STV8;H3BR70;H3BU13;H3BN34;H3BQZ3;A0A1L1ST52	P14618;B4DNK4;P14618-2;H3BTN5;P14618-3;H3BQ34;P52480-2;P52480;A0A1L1SU37	Pyruvate kinase PKM;Pyruvate kinase	PKM;Pkm	sp|P14618|KPYM_HUMAN Pyruvate kinase PKM OS=Homo sapiens OX=9606 GN=PKM PE=1 SV=4;tr|B4DNK4|B4DNK4_HUMAN Pyruvate kinase OS=Homo sapiens OX=9606 GN=PKM PE=1 SV=1;sp|P14618-2|KPYM_HUMAN Isoform M1 of Pyruvate kinase PKM OS=Homo sapiens OX=9606 GN=PKM;tr|H3B	21	10	10	10	25	25	25	57.936	0	25.868	40653000	1231900	18	0	0				0.262712	0.897298	-1.02787	0.488398	0.594023	-1.65672		17.7388	18.4543	18.2448	17.9041	17.3319	17.6926		0	0	0	0	1	0	0	0	0	0	2.1	0
80	A0A0A0MSI0;Q06830;A0A0A0MRQ5;B1AXW5;B1AXW6;P35700;B1AXW4;Q61171;P32119	A0A0A0MSI0;Q06830;A0A0A0MRQ5;B1AXW5;B1AXW6;P35700	Peroxiredoxin-1	PRDX1;Prdx1	tr|A0A0A0MSI0|A0A0A0MSI0_HUMAN Peroxiredoxin-1 (Fragment) OS=Homo sapiens OX=9606 GN=PRDX1 PE=1 SV=1;sp|Q06830|PRDX1_HUMAN Peroxiredoxin-1 OS=Homo sapiens OX=9606 GN=PRDX1 PE=1 SV=1;tr|A0A0A0MRQ5|A0A0A0MRQ5_HUMAN Peroxiredoxin-1 OS=Homo sapiens OX=9606 GN=	9	3	3	3	18.7	18.7	18.7	18.976	0	2.9347	7863300	604870	5	0	0				0.0681471	0.96942	0.221206	0.823509	0.461333	-1.67037		18.9722	18.5774	16.7081	16.0977	16.0864	17.5338		0	0	1	0	0	0	0	0	5.8	0	0	0
150	G5E9F8;A0A3B3ISJ1;A0A0S2Z4L3;P07225;A0A3B3IRK9;A0A3B3IUA6	G5E9F8;A0A3B3ISJ1;A0A0S2Z4L3;P07225;A0A3B3IRK9	Vitamin K-dependent protein S	PROS1	tr|G5E9F8|G5E9F8_HUMAN Vitamin K-dependent protein S OS=Homo sapiens OX=9606 GN=PROS1 PE=1 SV=2;tr|A0A3B3ISJ1|A0A3B3ISJ1_HUMAN Vitamin K-dependent protein S OS=Homo sapiens OX=9606 GN=PROS1 PE=1 SV=1;tr|A0A0S2Z4L3|A0A0S2Z4L3_HUMAN Vitamin K-dependent prote	6	4	4	4	6.1	6.1	6.1	73.473	0	4.3541	11139000	371300	7	0	84323				0.759094	0.755579	-0.907996	0.667687	0.549155	0.833595		18.813	17.8468	16.361	18.1396	19.5114	19.5497		0	0	0	0	2	1	0	0	0	0	2.9	1.2
226	B5MDF5;P62827;P62826;Q14AA6;J3KQE5;H0YFC6;F5H018;Q61820;A0A087X0W0;B4DV51	B5MDF5;P62827;P62826;Q14AA6;J3KQE5;H0YFC6;F5H018;Q61820	GTP-binding nuclear protein Ran;GTP-binding nuclear protein Ran, testis-specific isoform	RAN;Ran;1700009N14Rik;Rasl2-9	tr|B5MDF5|B5MDF5_HUMAN GTP-binding nuclear protein Ran OS=Homo sapiens OX=9606 GN=RAN PE=1 SV=1;sp|P62827|RAN_MOUSE GTP-binding nuclear protein Ran OS=Mus musculus OX=10090 GN=Ran PE=1 SV=3;sp|P62826|RAN_HUMAN GTP-binding nuclear protein Ran OS=Homo sapien	10	4	4	4	17.2	17.2	17.2	26.224	0	4.3784	22285000	2228500	9	0	0				0.0814929	0.966234	-0.316027	1.72126	0.208	-3.0865		19.4489	19.821	17.3015	16.9697	16.829	16.1235		0	0	0	0	0	0	0	0	0	0	0	0
294	F8VUA6;G3V203;H0YHA7;J3QQ67;Q07020-2;Q07020;F8VYV2;A0A075B7A0	F8VUA6;G3V203;H0YHA7;J3QQ67;Q07020-2;Q07020;F8VYV2;A0A075B7A0	60S ribosomal protein L18	RPL18	tr|F8VUA6|F8VUA6_HUMAN 60S ribosomal protein L18 (Fragment) OS=Homo sapiens OX=9606 GN=RPL18 PE=1 SV=1;tr|G3V203|G3V203_HUMAN 60S ribosomal protein L18 OS=Homo sapiens OX=9606 GN=RPL18 PE=1 SV=1;tr|H0YHA7|H0YHA7_HUMAN 60S ribosomal protein L18 (Fragment) O	8	2	2	2	20	20	20	14.529	0	4.0501	3102800	620570	4	0	0				0.182804	0.915876	0.382012	0.0948909	0.916207	-0.214013		18.1241	19.547	17.5328	18.0763	17.8546	17.8426		0	0	0	0	0	0	0	0	0	0	0	0
296	F8VWS0;P05388-2;P05388;F8VS58;F8VQY6;D3YVM5;F8VRK7;G3V210;F8VZS0;F8VU65;Q8NHW5;F8W1K8;F8VWV4;F8VPE8;S4R1N1;F8VW21	F8VWS0;P05388-2;P05388;F8VS58;F8VQY6;D3YVM5;F8VRK7;G3V210;F8VZS0;F8VU65;Q8NHW5	60S acidic ribosomal protein P0;60S acidic ribosomal protein P0-like	RPLP0;Rplp0;RPLP0P6	tr|F8VWS0|F8VWS0_HUMAN 60S acidic ribosomal protein P0 OS=Homo sapiens OX=9606 GN=RPLP0 PE=1 SV=1;sp|P05388-2|RLA0_HUMAN Isoform 2 of 60S acidic ribosomal protein P0 OS=Homo sapiens OX=9606 GN=RPLP0;sp|P05388|RLA0_HUMAN 60S acidic ribosomal protein P0 OS=H	16	3	3	1	18.5	18.5	11	30.456	0	28.154	19575000	1505800	6	0	0				0.364046	0.831975	-1.16548	0.802945	0.459068	-2.04257		18.4274	16.1576	18.4408	17.8026	16.6017	16.5167		0	0	0	0	0	0	0	0	0	0	0	0
108	C9J9K3;A0A0C4DG17;P14206;P08865;A0A1L1SRW0;F8WD59;A0A1L1SUK3	C9J9K3;A0A0C4DG17;P14206;P08865;A0A1L1SRW0	40S ribosomal protein SA	RPSA;Rpsa	tr|C9J9K3|C9J9K3_HUMAN 40S ribosomal protein SA (Fragment) OS=Homo sapiens OX=9606 GN=RPSA PE=1 SV=8;tr|A0A0C4DG17|A0A0C4DG17_HUMAN 40S ribosomal protein SA OS=Homo sapiens OX=9606 GN=RPSA PE=1 SV=1;sp|P14206|RSSA_MOUSE 40S ribosomal protein SA OS=Mus musc	7	3	3	3	15.2	15.2	15.2	29.404	0	17.967	17213000	1324100	8	0	0				0.76702	0.716059	-1.69307	0.640459	0.538667	-1.5007		18.4092	18.1992	16.3452	17.4201	17.4375	18.5576		0	0	0	0	0	0	0	0	0	0	0	0
484	Q9Y265-2;Q9Y265;P60122;D3YW60;E7ETR0	Q9Y265-2;Q9Y265;P60122;D3YW60;E7ETR0	RuvB-like 1	RUVBL1;Ruvbl1	sp|Q9Y265-2|RUVB1_HUMAN Isoform 2 of RuvB-like 1 OS=Homo sapiens OX=9606 GN=RUVBL1;sp|Q9Y265|RUVB1_HUMAN RuvB-like 1 OS=Homo sapiens OX=9606 GN=RUVBL1 PE=1 SV=1;sp|P60122|RUVB1_MOUSE RuvB-like 1 OS=Mus musculus OX=10090 GN=Ruvbl1 PE=1 SV=1;tr|D3YW60|D3YW60	5	3	3	3	10.1	10.1	10.1	42.126	0	2.495	2685200	141330	5	0	0				0.105518	0.956064	-0.217664	0.14101	0.892651	0.281835		17.108	19.2269	17.7612	19.0839	18.7803	17.4308		0	0	0	0	0	0	0	0	0	0	0	0
166	A0A182DWH7;P49908	A0A182DWH7;P49908	Selenoprotein P	SEPP1	tr|A0A182DWH7|A0A182DWH7_HUMAN Selenoprotein P (Fragment) OS=Homo sapiens OX=9606 GN=SELENOP PE=1 SV=1;sp|P49908|SEPP1_HUMAN Selenoprotein P OS=Homo sapiens OX=9606 GN=SELENOP PE=1 SV=3	2	2	2	2	7.4	7.4	7.4	35.116	0	3.4003	16403000	1261800	6	0	220470				0.2634	0.885299	-0.678538	1.02748	0.391385	1.7912		15.7099	19.6919	18.3967	19.9652	19.8953	19.8653		0	1	0	1	1	1	0	4.2	0	3.2	3.2	3.2
485	P60174-4;P60174;P60174-3;U3KQF3;U3KPZ0;H7BXC3;P17751	P60174-4;P60174;P60174-3;U3KQF3;U3KPZ0;H7BXC3;P17751	Triosephosphate isomerase	TPI1;Tpi1	sp|P60174-4|TPIS_HUMAN Isoform 3 of Triosephosphate isomerase OS=Homo sapiens OX=9606 GN=TPI1;sp|P60174|TPIS_HUMAN Triosephosphate isomerase OS=Homo sapiens OX=9606 GN=TPI1 PE=1 SV=4;sp|P60174-3|TPIS_HUMAN Isoform 2 of Triosephosphate isomerase OS=Homo sap	7	2	2	2	16.2	16.2	16.2	17.958	0	3.1035	7279300	606610	6	0	0				0.0265303	0.994957	0.0902586	0.802619	0.447745	-1.64957		19.2481	19.3575	17.331	16.38	16.7985	18.5824		0	0	0	0	0	0	0	0	0	0	0	0
464	P22314-2;P22314;Q5JRR6;P31254	P22314-2;P22314;Q5JRR6	Ubiquitin-like modifier-activating enzyme 1	UBA1	sp|P22314-2|UBA1_HUMAN Isoform 2 of Ubiquitin-like modifier-activating enzyme 1 OS=Homo sapiens OX=9606 GN=UBA1;sp|P22314|UBA1_HUMAN Ubiquitin-like modifier-activating enzyme 1 OS=Homo sapiens OX=9606 GN=UBA1 PE=1 SV=3;tr|Q5JRR6|Q5JRR6_HUMAN Ubiquitin-like	4	7	7	2	9.1	9.1	2.8	113.8	0	55.115	24219000	474890	11	0	0				0.273519	0.901761	-0.874709	1.01755	0.389158	-2.22666		17.5231	19.978	18.6018	18.5763	16.9603	17.3216		0	0	0	0	0	0	0	0	0	0	0	0
219	B1AHC9;P12956-2;P12956;A0A2R8VHZ9;A0A0R4J187;P23475	B1AHC9;P12956-2;P12956;A0A2R8VHZ9;A0A0R4J187;P23475	X-ray repair cross-complementing protein 6	XRCC6;Xrcc6	tr|B1AHC9|B1AHC9_HUMAN ATP-dependent DNA helicase 2 subunit 1 OS=Homo sapiens OX=9606 GN=XRCC6 PE=1 SV=1;sp|P12956-2|XRCC6_HUMAN Isoform 2 of X-ray repair cross-complementing protein 6 OS=Homo sapiens OX=9606 GN=XRCC6;sp|P12956|XRCC6_HUMAN X-ray repair cro	6	2	2	2	4.7	4.7	4.7	64.283	0	2.2406	2777000	95757	4	0	0				0.10544	0.959775	-0.221294	0.0142223	0.998596	0.0327237		18.2629	19.3565	16.6295	18.6062	18.8245	17.4277		0	0	0	0	0	0	0	0	0	0	0	0
[truncated: 12 more columns]
